# Supplementary material for: Whole-genome sequence analysis reveals differences in population management and selection of European low-input pig breeds
Source: BMC Genomics. 2014 Jul 16;15(1):601. doi: 10.1186/1471-2164-15-601 (PMC4117957; doi:10.1186/1471-2164-15-601)
Supplement: Supplementary file 1 — Additional file 1: Number of genomic variants within exonic, intergenic, and intronic regions. (XLSX 12 KB) [file 12864_2013_6301_MOESM1_ESM.xlsx]

## Sheet: Hoja1
SAMPLES		VARIANTS			EXONIC VARIANTS						NON-EXONIC VARIANTS
POP	ID	SNPs	INDEL'S	Total_Variants	frameshift	nonframeshift	nonsynonymous	stopgain	stoploss	synonymous	Intronic	intergenic
BS	BS01F10	4750972	892479	5643451	875	121	8429	70	21	15485	1362009	4171231
BS	BS01F35	4871232	895280	5766512	1062	173	10367	90	20	19920	1424720	4213886
CA	CA01F14	4043165	744672	4787837	894	141	8803	69	13	15506	1149299	3531352
CM	CM01F17	4731664	899105	5630769	1150	204	10375	99	19	19850	1410712	4095713
CM	CM01F18	3546498	667256	4213754	623	95	6286	61	15	10728	1003825	3128510
CS	CS01F02	4013368	741562	4754930	945	120	8803	66	19	15585	1158731	3489243
CT	CT01F13	4211175	780070	4991245	964	146	9052	75	21	16510	1204512	3679726
CT	CT01M12	3974965	696634	4671599	845	122	8337	66	16	15094	1139415	3431345
DU	DU22M03	3371228	664672	4035900	780	86	6372	54	14	11140	987850	2963978
DU	DU23M01	3146716	569547	3716263	927	106	7135	62	21	13143	912554	2715415
GO	GO01F04	4575006	896976	5471982	1088	195	10303	78	17	20185	1400907	3942186
GO	GO01F23	3737778	585050	4322828	919	145	8721	64	17	16562	1102010	3111889
LB	LB01F49	4011717	814237	4825954	1008	175	9453	76	18	18492	1248687	3463997
LR	LR21M03	4104964	749446	4854410	676	84	6733	59	19	11379	1132343	3635688
LR	LR24F01	4172005	752381	4924386	913	120	8081	75	13	15847	1231490	3586562
LW	LW22F01	2788916	313151	3102067	616	62	6744	61	15	13032	763591	2261953
LW	LW36F01	4567731	829066	5396797	906	128	8823	68	18	16458	1302092	3984261
MA	MA01F18	3614334	655248	4269582	871	117	7874	71	17	13965	1036608	3137676
MA	MA01F20	3960941	726376	4687317	957	136	8552	60	18	15535	1155386	3429301
MW	MW01F29	4839047	910720	5749767	1007	147	9652	96	21	18915	1429391	4197057
MW	MW01F33	4376089	792505	5168594	758	109	7679	69	19	13954	1246361	3819009
IB	NI01U07	3905534	761608	4667142	816	114	7102	62	18	12894	1125374	3447320
PI	PI21F08	4686943	863118	5550061	815	122	8227	83	15	14977	1338903	4103205
PI	PI21F09	4746359	921311	5667670	1065	191	10223	84	14	19494	1413640	4131700
IB	RE01F51	3236574	613729	3850303	680	89	6436	54	14	10419	909263	2862710
TA	TA01F19	4474892	817703	5292595	1009	160	9405	76	17	17509	1300326	3877727
TA	TA01M06	4620193	890888	5511081	1079	171	9523	75	20	18303	1376056	4020886
