# Supplementary material for: Whole-genome sequence analysis reveals differences in population management and selection of European low-input pig breeds
Source: BMC Genomics. 2014 Jul 16;15(1):601. doi: 10.1186/1471-2164-15-601 (PMC4117957; doi:10.1186/1471-2164-15-601)
Supplement: Supplementary file 4 — Additional file 4: Detail of the mutations classified by Polyphen2. Fixed mutations in local breeds with available Polyphen2 classification. Summary of the total number of potentially damaging mutations, total number of benign mutations and percentage of damaging mutations in each breed. (XLSX 845 KB) [file 12864_2013_6301_MOESM4_ESM.xlsx]

## Sheet: Detail_by_SNP
Fixed mutations with Polyphen classification. When two individuals of the population were available, only homozygous SNP in the two animals were considered
** Only one animals considered
pop	SNP	local	Reference	Mutation	Polyphen2_classification
BS	Ssc10_2_8_79411859	C	T	C	benign
BS	Ssc10_2_7_24810545	A	T	A	possibly_damaging
BS	Ssc10_2_9_73944530	G	A	G	benign
BS	Ssc10_2_9_100405704	C	T	C	benign
BS	Ssc10_2_5_63389550	G	A	G	possibly_damaging
BS	Ssc10_2_2_12293731	G	T	G	benign
BS	Ssc10_2_7_43728989	G	A	G	benign
BS	Ssc10_2_6_156374292	C	T	C	benign
BS	Ssc10_2_15_134376571	G	A	G	benign
BS	Ssc10_2_9_4656663	G	T	G	benign
BS	Ssc10_2_6_78162732	C	A	C	benign
BS	Ssc10_2_1_144608876	C	T	C	benign
BS	Ssc10_2_4_19569627	G	A	G	benign
BS	Ssc10_2_5_63389642	G	A	G	probably_damaging
BS	Ssc10_2_15_116255644	G	T	G	benign
BS	Ssc10_2_7_52943575	G	A	G	benign
BS	Ssc10_2_16_27078093	C	T	C	benign
BS	Ssc10_2_2_17881249	G	C	G	benign
BS	Ssc10_2_13_73266179	G	T	G	benign
BS	Ssc10_2_7_103917838	G	A	G	benign
BS	Ssc10_2_1_284427731	C	T	C	benign
BS	Ssc10_2_2_12724972	G	A	G	benign
BS	Ssc10_2_6_147485008	C	G	C	probably_damaging
BS	Ssc10_2_8_15460274	C	A	C	benign
BS	Ssc10_2_8_120471160	C	T	C	benign
BS	Ssc10_2_8_80677173	C	T	C	benign
BS	Ssc10_2_7_130880281	G	A	G	benign
BS	Ssc10_2_1_293367077	C	T	C	benign
BS	Ssc10_2_5_6468384	G	A	G	benign
BS	Ssc10_2_3_118577101	G	A	G	benign
BS	Ssc10_2_15_129874954	C	T	C	benign
BS	Ssc10_2_13_1095418	G	A	G	benign
BS	Ssc10_2_4_109973196	C	T	C	benign
BS	Ssc10_2_4_105934199	G	T	G	benign
BS	Ssc10_2_15_129933058	C	T	C	benign
BS	Ssc10_2_4_97527681	C	T	C	benign
BS	Ssc10_2_11_18894437	C	T	C	benign
BS	Ssc10_2_12_20133289	G	A	G	benign
BS	Ssc10_2_5_74695439	G	A	G	benign
BS	Ssc10_2_7_36248130	G	T	G	probably_damaging
BS	Ssc10_2_2_7501698	C	A	C	benign
BS	Ssc10_2_5_64728191	G	A	G	benign
BS	Ssc10_2_2_76720690	C	T	C	benign
BS	Ssc10_2_7_2507625	G	A	G	benign
BS	Ssc10_2_14_98670757	T	A	T	possibly_damaging
BS	Ssc10_2_16_80321139	G	A	G	benign
BS	Ssc10_2_5_66809804	C	T	C	benign
BS	Ssc10_2_18_51893044	C	T	C	benign
BS	Ssc10_2_9_9202349	C	T	C	benign
BS	Ssc10_2_15_110807619	G	A	G	benign
BS	Ssc10_2_7_82044443	T	A	T	benign
BS	Ssc10_2_9_11977280	G	A	G	benign
BS	Ssc10_2_1_305200851	C	T	C	benign
BS	Ssc10_2_15_134654936	C	G	C	benign
BS	Ssc10_2_10_56091088	G	T	G	benign
BS	Ssc10_2_4_35614359	G	C	G	benign
BS	Ssc10_2_14_10708202	C	T	C	benign
BS	Ssc10_2_2_8428769	G	T	G	benign
BS	Ssc10_2_12_45961067	C	A	C	benign
BS	Ssc10_2_2_17880764	C	T	C	benign
BS	Ssc10_2_1_272030426	C	T	C	benign
BS	Ssc10_2_7_57812917	G	A	G	benign
BS	Ssc10_2_4_143414048	C	A	C	benign
BS	Ssc10_2_2_17880820	G	A	G	possibly_damaging
BS	Ssc10_2_1_304280932	G	A	G	benign
BS	Ssc10_2_5_99151250	C	G	C	benign
BS	Ssc10_2_5_82035097	A	T	A	benign
BS	Ssc10_2_13_25337849	G	A	G	benign
BS	Ssc10_2_10_14059879	G	A	G	benign
BS	Ssc10_2_9_56705509	C	A	C	benign
BS	Ssc10_2_8_140418022	G	C	G	possibly_damaging
BS	Ssc10_2_14_133630418	C	T	C	benign
BS	Ssc10_2_4_96864897	G	A	G	benign
BS	Ssc10_2_1_284847416	G	A	G	benign
BS	Ssc10_2_14_63850489	T	A	T	possibly_damaging
BS	Ssc10_2_5_65458773	C	A	C	benign
BS	Ssc10_2_15_143219533	C	G	C	benign
BS	Ssc10_2_9_5753212	C	T	C	benign
BS	Ssc10_2_2_43538859	C	G	C	benign
BS	Ssc10_2_11_86125685	C	T	C	benign
BS	Ssc10_2_13_38108402	G	A	G	benign
BS	Ssc10_2_8_30515425	G	A	G	benign
BS	Ssc10_2_13_131105364	T	A	T	benign
BS	Ssc10_2_5_84361166	G	A	G	benign
BS	Ssc10_2_9_141703872	C	T	C	benign
BS	Ssc10_2_8_78055126	G	A	G	benign
BS	Ssc10_2_18_26701972	C	T	C	benign
BS	Ssc10_2_1_119497348	C	A	C	benign
BS	Ssc10_2_6_128452150	T	A	T	probably_damaging
BS	Ssc10_2_1_18186823	G	A	G	benign
BS	Ssc10_2_8_111544136	C	A	C	benign
BS	Ssc10_2_7_56526570	G	C	G	possibly_damaging
BS	Ssc10_2_9_3491371	G	A	G	possibly_damaging
BS	Ssc10_2_5_17838058	G	A	G	benign
BS	Ssc10_2_17_9436889	G	A	G	possibly_damaging
BS	Ssc10_2_5_3339685	G	C	G	benign
BS	Ssc10_2_1_2678530	G	A	G	possibly_damaging
BS	Ssc10_2_1_302081197	C	T	C	benign
BS	Ssc10_2_17_21821182	C	T	C	benign
BS	Ssc10_2_2_8494335	T	A	T	benign
BS	Ssc10_2_4_123467034	G	A	G	benign
BS	Ssc10_2_13_172531435	C	A	C	benign
BS	Ssc10_2_16_5745769	T	A	T	benign
BS	Ssc10_2_12_44675486	C	G	C	benign
BS	Ssc10_2_5_18613027	C	T	C	benign
BS	Ssc10_2_7_62379609	C	T	C	benign
BS	Ssc10_2_11_82924469	C	G	C	probably_damaging
BS	Ssc10_2_16_21332262	C	T	C	benign
BS	Ssc10_2_8_145198766	C	T	C	benign
BS	Ssc10_2_4_30026363	C	T	C	possibly_damaging
BS	Ssc10_2_7_56502045	G	A	G	benign
BS	Ssc10_2_5_99096387	G	A	G	benign
BS	Ssc10_2_17_66735300	G	A	G	benign
BS	Ssc10_2_4_121608200	C	T	C	benign
BS	Ssc10_2_6_40015281	G	T	G	benign
BS	Ssc10_2_9_107131992	G	T	G	benign
BS	Ssc10_2_9_6519054	G	T	G	possibly_damaging
BS	Ssc10_2_17_46708137	C	T	C	benign
BS	Ssc10_2_16_47499956	G	A	G	benign
BS	Ssc10_2_1_136780517	G	A	G	benign
BS	Ssc10_2_2_12428227	G	A	G	benign
BS	Ssc10_2_11_22823839	G	C	G	benign
BS	Ssc10_2_2_141036681	C	T	C	benign
BS	Ssc10_2_2_8472349	C	T	C	benign
BS	Ssc10_2_9_19212006	C	A	C	benign
BS	Ssc10_2_15_18486932	G	A	G	benign
BS	Ssc10_2_1_92024733	G	C	G	benign
BS	Ssc10_2_3_46313337	G	C	G	benign
BS	Ssc10_2_17_9437476	G	A	G	benign
BS	Ssc10_2_14_32596291	C	T	C	benign
BS	Ssc10_2_2_59150298	C	T	C	benign
BS	Ssc10_2_5_3810821	C	T	C	benign
BS	Ssc10_2_7_26501281	G	A	G	benign
BS	Ssc10_2_3_2157622	G	A	G	benign
BS	Ssc10_2_4_95279963	A	T	A	benign
BS	Ssc10_2_6_52976954	G	A	G	benign
BS	Ssc10_2_2_46146775	G	T	G	benign
BS	Ssc10_2_7_43249342	C	T	C	benign
BS	Ssc10_2_14_107883754	G	A	G	benign
BS	Ssc10_2_7_58406827	C	T	C	benign
BS	Ssc10_2_7_21474335	G	A	G	benign
BS	Ssc10_2_2_148274650	G	A	G	benign
BS	Ssc10_2_7_52311476	G	T	G	benign
BS	Ssc10_2_9_102188151	C	G	C	benign
BS	Ssc10_2_4_109065713	G	C	G	benign
BS	Ssc10_2_18_7701410	C	T	C	probably_damaging
BS	Ssc10_2_15_155330601	G	A	G	benign
BS	Ssc10_2_9_141691690	C	T	C	benign
BS	Ssc10_2_14_54263794	C	T	C	benign
BS	Ssc10_2_13_147805899	G	T	G	benign
BS	Ssc10_2_14_82760505	G	A	G	benign
BS	Ssc10_2_7_51852156	G	A	G	benign
BS	Ssc10_2_18_53308371	C	G	C	benign
BS	Ssc10_2_2_159114996	G	T	G	benign
BS	Ssc10_2_1_16492862	C	T	C	benign
BS	Ssc10_2_2_6477423	G	T	G	benign
BS	Ssc10_2_4_142095716	C	T	C	probably_damaging
BS	Ssc10_2_1_224421643	G	T	G	benign
BS	Ssc10_2_14_12728968	C	T	C	benign
BS	Ssc10_2_14_133631962	C	T	C	benign
BS	Ssc10_2_10_14306244	G	A	G	benign
BS	Ssc10_2_9_57684331	C	A	C	benign
BS	Ssc10_2_7_25412976	G	A	G	benign
BS	Ssc10_2_10_56131176	C	G	C	benign
BS	Ssc10_2_2_6451921	C	T	C	benign
BS	Ssc10_2_11_49591480	C	T	C	benign
BS	Ssc10_2_3_106945449	C	T	C	benign
BS	Ssc10_2_9_4900236	C	T	C	benign
BS	Ssc10_2_7_5407733	C	A	C	benign
BS	Ssc10_2_12_44675925	C	A	C	benign
BS	Ssc10_2_12_19877403	C	G	C	benign
BS	Ssc10_2_12_54995876	G	A	G	benign
BS	Ssc10_2_15_148544107	C	G	C	benign
BS	Ssc10_2_7_43815472	G	A	G	benign
BS	Ssc10_2_11_49579655	G	A	G	benign
BS	Ssc10_2_4_97372461	C	A	C	benign
BS	Ssc10_2_13_73369310	C	G	C	benign
BS	Ssc10_2_13_147531680	G	T	G	possibly_damaging
BS	Ssc10_2_7_103918349	C	T	C	benign
BS	Ssc10_2_16_29335305	G	A	G	benign
BS	Ssc10_2_12_6126367	C	T	C	benign
BS	Ssc10_2_9_3485125	G	A	G	benign
BS	Ssc10_2_12_11474823	G	C	G	benign
BS	Ssc10_2_7_41717599	G	A	G	benign
BS	Ssc10_2_8_31606826	A	T	A	benign
BS	Ssc10_2_18_10284336	G	A	G	benign
BS	Ssc10_2_1_144610377	C	T	C	benign
BS	Ssc10_2_7_52331599	C	T	C	benign
BS	Ssc10_2_18_3307299	C	T	C	benign
BS	Ssc10_2_4_107912673	C	T	C	benign
BS	Ssc10_2_6_128460306	G	A	G	benign
BS	Ssc10_2_6_141543733	G	A	G	benign
BS	Ssc10_2_7_18415455	C	T	C	benign
BS	Ssc10_2_14_53707475	G	A	G	benign
BS	Ssc10_2_9_11968102	G	A	G	benign
BS	Ssc10_2_9_9197478	C	T	C	probably_damaging
BS	Ssc10_2_5_94002360	C	G	C	benign
BS	Ssc10_2_5_66179740	G	A	G	benign
BS	Ssc10_2_10_48975662	G	A	G	benign
BS	Ssc10_2_3_135676489	C	T	C	benign
BS	Ssc10_2_11_82953823	G	A	G	benign
BS	Ssc10_2_12_2094970	G	A	G	benign
BS	Ssc10_2_14_110210521	C	A	C	benign
BS	Ssc10_2_4_110119447	G	T	G	benign
BS	Ssc10_2_2_158676423	G	A	G	benign
BS	Ssc10_2_2_140652849	G	A	G	benign
BS	Ssc10_2_9_81815038	G	A	G	benign
BS	Ssc10_2_2_11764750	G	A	G	benign
BS	Ssc10_2_15_154486892	G	C	G	benign
BS	Ssc10_2_7_27762661	G	C	G	benign
BS	Ssc10_2_13_97481869	G	A	G	benign
BS	Ssc10_2_14_12682216	C	T	C	benign
BS	Ssc10_2_3_16269215	G	C	G	benign
BS	Ssc10_2_2_44530038	C	T	C	benign
BS	Ssc10_2_3_47997260	C	T	C	benign
BS	Ssc10_2_6_111425507	C	G	C	benign
BS	Ssc10_2_10_33554323	C	T	C	benign
BS	Ssc10_2_1_91872950	C	G	C	benign
BS	Ssc10_2_6_39517114	A	T	A	probably_damaging
BS	Ssc10_2_14_82623532	G	A	G	benign
BS	Ssc10_2_17_41471676	G	A	G	possibly_damaging
BS	Ssc10_2_5_22552398	A	T	A	benign
BS	Ssc10_2_6_141490570	C	T	C	benign
BS	Ssc10_2_18_52033552	G	A	G	benign
BS	Ssc10_2_6_137283417	C	T	C	benign
BS	Ssc10_2_1_295079707	G	A	G	benign
BS	Ssc10_2_14_42036806	G	A	G	benign
BS	Ssc10_2_10_56131309	G	A	G	benign
BS	Ssc10_2_14_77991805	G	A	G	benign
BS	Ssc10_2_3_144411941	C	T	C	benign
BS	Ssc10_2_12_57429812	C	T	C	benign
BS	Ssc10_2_13_25273919	G	A	G	benign
BS	Ssc10_2_6_72767772	G	C	G	benign
BS	Ssc10_2_5_579981	C	T	C	benign
BS	Ssc10_2_10_56092295	C	A	C	benign
BS	Ssc10_2_4_134191575	G	A	G	benign
BS	Ssc10_2_5_66039802	C	T	C	benign
BS	Ssc10_2_8_108430215	G	A	G	benign
BS	Ssc10_2_18_7657745	C	T	C	benign
BS	Ssc10_2_14_65059099	C	T	C	benign
BS	Ssc10_2_1_247147822	G	A	G	benign
BS	Ssc10_2_7_55728815	C	T	C	benign
BS	Ssc10_2_17_46812056	A	T	A	benign
BS	Ssc10_2_18_40230245	G	A	G	benign
BS	Ssc10_2_9_102621444	G	A	G	benign
BS	Ssc10_2_6_41221719	G	A	G	benign
BS	Ssc10_2_7_52296621	G	A	G	benign
BS	Ssc10_2_15_36557035	C	G	C	benign
BS	Ssc10_2_5_84354745	C	T	C	benign
BS	Ssc10_2_9_74314821	G	A	G	benign
BS	Ssc10_2_7_35785544	C	T	C	benign
BS	Ssc10_2_2_68170587	G	T	G	benign
BS	Ssc10_2_18_15628828	C	A	C	benign
BS	Ssc10_2_8_3145737	C	T	C	benign
BS	Ssc10_2_4_142197626	C	T	C	benign
BS	Ssc10_2_5_66809865	C	T	C	benign
BS	Ssc10_2_14_77991962	G	A	G	benign
BS	Ssc10_2_14_63850506	C	T	C	benign
BS	Ssc10_2_1_314057309	G	A	G	benign
BS	Ssc10_2_2_32267235	C	T	C	benign
BS	Ssc10_2_6_30237986	G	A	G	benign
BS	Ssc10_2_7_58648139	G	T	G	benign
BS	Ssc10_2_7_27287044	G	A	G	benign
BS	Ssc10_2_17_47366690	C	A	C	benign
BS	Ssc10_2_13_147531677	C	T	C	benign
BS	Ssc10_2_7_52364465	C	A	C	benign
BS	Ssc10_2_11_71128463	G	A	G	benign
BS	Ssc10_2_6_46250797	G	T	G	benign
BS	Ssc10_2_14_69957716	C	T	C	benign
BS	Ssc10_2_8_138514801	C	G	C	benign
BS	Ssc10_2_1_254784373	G	A	G	benign
BS	Ssc10_2_15_148543136	C	G	C	possibly_damaging
BS	Ssc10_2_16_65154604	C	T	C	benign
BS	Ssc10_2_15_142089650	C	A	C	probably_damaging
BS	Ssc10_2_13_24098023	G	A	G	benign
BS	Ssc10_2_16_47323656	G	A	G	benign
BS	Ssc10_2_8_31606747	T	A	T	benign
BS	Ssc10_2_1_2668255	A	T	A	benign
BS	Ssc10_2_8_138514434	G	A	G	benign
BS	Ssc10_2_16_3576533	G	A	G	benign
BS	Ssc10_2_10_14058547	C	G	C	benign
BS	Ssc10_2_5_82035111	C	T	C	benign
BS	Ssc10_2_15_148651173	G	A	G	benign
BS	Ssc10_2_13_131135258	C	T	C	benign
BS	Ssc10_2_14_55128079	C	A	C	benign
BS	Ssc10_2_12_2097538	C	T	C	benign
BS	Ssc10_2_9_6009052	G	C	G	benign
BS	Ssc10_2_7_24518158	G	A	G	benign
BS	Ssc10_2_7_37511955	G	A	G	benign
BS	Ssc10_2_4_8439127	G	A	G	benign
BS	Ssc10_2_13_217641231	G	T	G	benign
BS	Ssc10_2_9_7351680	C	T	C	benign
BS	Ssc10_2_9_5753656	C	T	C	benign
BS	Ssc10_2_6_108839289	A	T	A	benign
BS	Ssc10_2_9_74207629	G	C	G	benign
BS	Ssc10_2_8_117991666	G	A	G	benign
BS	Ssc10_2_3_24021705	C	T	C	benign
BS	Ssc10_2_5_66187506	C	G	C	benign
BS	Ssc10_2_4_30338863	T	A	T	benign
BS	Ssc10_2_14_70678237	C	G	C	benign
BS	Ssc10_2_7_124799257	C	T	C	benign
BS	Ssc10_2_6_109866805	G	A	G	benign
BS	Ssc10_2_13_172531315	C	T	C	benign
BS	Ssc10_2_14_6838154	G	A	G	benign
BS	Ssc10_2_1_64709190	C	T	C	benign
BS	Ssc10_2_4_108599595	C	A	C	benign
BS	Ssc10_2_5_65319039	G	A	G	benign
BS	Ssc10_2_8_10776483	G	A	G	possibly_damaging
BS	Ssc10_2_9_10516231	G	T	G	benign
BS	Ssc10_2_6_65513532	C	T	C	benign
BS	Ssc10_2_15_134308197	G	C	G	benign
BS	Ssc10_2_16_34160684	G	C	G	benign
BS	Ssc10_2_5_71772283	G	A	G	benign
BS	Ssc10_2_9_11968152	C	T	C	benign
BS	Ssc10_2_4_133997314	C	T	C	benign
BS	Ssc10_2_2_91739821	G	A	G	benign
BS	Ssc10_2_3_102843563	A	T	A	benign
BS	Ssc10_2_2_43535722	G	A	G	benign
BS	Ssc10_2_1_305424192	T	A	T	benign
BS	Ssc10_2_4_97094837	A	T	A	benign
BS	Ssc10_2_2_44609605	C	G	C	benign
BS	Ssc10_2_10_14073165	C	G	C	probably_damaging
BS	Ssc10_2_7_97889401	C	T	C	benign
BS	Ssc10_2_1_176120743	A	T	A	benign
BS	Ssc10_2_1_2678928	G	A	G	benign
BS	Ssc10_2_17_37391527	C	T	C	benign
BS	Ssc10_2_7_41752495	G	A	G	probably_damaging
BS	Ssc10_2_4_41751255	G	C	G	benign
BS	Ssc10_2_3_24022298	C	T	C	benign
BS	Ssc10_2_14_42981309	G	A	G	benign
BS	Ssc10_2_8_108446691	G	A	G	benign
BS	Ssc10_2_8_78180644	G	A	G	benign
BS	Ssc10_2_10_54023846	C	T	C	benign
BS	Ssc10_2_18_26704020	G	T	G	benign
BS	Ssc10_2_1_142590567	C	G	C	benign
BS	Ssc10_2_7_55606438	C	T	C	benign
BS	Ssc10_2_5_36181016	T	A	T	benign
BS	Ssc10_2_3_144411838	C	G	C	benign
BS	Ssc10_2_13_140842364	G	T	G	benign
BS	Ssc10_2_12_21509764	G	A	G	benign
BS	Ssc10_2_7_124749090	G	T	G	benign
BS	Ssc10_2_14_135743395	C	T	C	benign
BS	Ssc10_2_10_58719137	G	C	G	benign
BS	Ssc10_2_8_74357377	G	A	G	benign
BS	Ssc10_2_13_206258275	C	G	C	benign
BS	Ssc10_2_13_131138609	G	A	G	benign
BS	Ssc10_2_7_27130252	C	T	C	benign
BS	Ssc10_2_1_145671684	C	T	C	benign
BS	Ssc10_2_2_12384905	C	A	C	benign
BS	Ssc10_2_2_11414137	G	A	G	benign
BS	Ssc10_2_13_52759630	A	T	A	benign
BS	Ssc10_2_12_26396536	G	T	G	benign
BS	Ssc10_2_14_96611584	A	T	A	benign
BS	Ssc10_2_5_61214833	C	A	C	benign
BS	Ssc10_2_4_121299077	C	A	C	benign
BS	Ssc10_2_7_104454810	G	A	G	benign
BS	Ssc10_2_6_256101	C	T	C	benign
BS	Ssc10_2_13_81350505	C	T	C	benign
BS	Ssc10_2_1_8780597	G	A	G	benign
BS	Ssc10_2_5_21113728	G	A	G	benign
BS	Ssc10_2_6_137280309	G	C	G	benign
BS	Ssc10_2_1_308980757	C	T	C	benign
BS	Ssc10_2_9_3719763	G	A	G	benign
BS	Ssc10_2_8_32323718	C	G	C	benign
BS	Ssc10_2_11_70695003	A	T	A	benign
BS	Ssc10_2_8_118168788	C	T	C	benign
BS	Ssc10_2_9_12116920	C	G	C	benign
BS	Ssc10_2_5_84173517	G	T	G	benign
BS	Ssc10_2_9_4880202	G	A	G	benign
BS	Ssc10_2_1_257059123	C	T	C	benign
BS	Ssc10_2_7_57839730	A	T	A	benign
BS	Ssc10_2_9_5215154	C	T	C	benign
BS	Ssc10_2_13_75735034	C	T	C	benign
BS	Ssc10_2_4_30344825	C	A	C	benign
BS	Ssc10_2_9_13317632	C	T	C	benign
BS	Ssc10_2_14_78986715	C	G	C	benign
BS	Ssc10_2_17_34441969	C	G	C	benign
BS	Ssc10_2_3_2134596	C	T	C	benign
BS	Ssc10_2_8_117358825	C	T	C	benign
BS	Ssc10_2_4_19567248	C	G	C	benign
BS	Ssc10_2_4_108198873	C	T	C	benign
BS	Ssc10_2_12_55011962	C	T	C	benign
BS	Ssc10_2_2_158693618	C	T	C	benign
BS	Ssc10_2_5_80651982	C	T	C	benign
BS	Ssc10_2_14_110210830	C	G	C	benign
BS	Ssc10_2_2_2936859	C	A	C	benign
BS	Ssc10_2_11_71099361	G	T	G	benign
BS	Ssc10_2_14_152337193	C	T	C	benign
BS	Ssc10_2_5_510533	C	T	C	benign
BS	Ssc10_2_18_52033873	G	A	G	possibly_damaging
BS	Ssc10_2_15_143220193	T	A	T	probably_damaging
BS	Ssc10_2_15_134378986	C	G	C	benign
BS	Ssc10_2_12_48604293	T	A	T	benign
BS	Ssc10_2_14_95848015	C	T	C	benign
BS	Ssc10_2_15_17512513	G	A	G	probably_damaging
BS	Ssc10_2_17_8283929	C	G	C	benign
BS	Ssc10_2_13_210660092	C	G	C	benign
BS	Ssc10_2_1_146024160	C	T	C	benign
BS	Ssc10_2_6_38538065	C	T	C	benign
BS	Ssc10_2_15_138108509	G	C	G	benign
BS	Ssc10_2_2_149106951	C	G	C	benign
BS	Ssc10_2_1_142950416	G	A	G	benign
BS	Ssc10_2_7_119511262	C	T	C	benign
BS	Ssc10_2_2_9319255	C	T	C	benign
BS	Ssc10_2_12_54908682	G	C	G	benign
BS	Ssc10_2_12_6899488	C	T	C	benign
BS	Ssc10_2_13_24844157	G	A	G	benign
BS	Ssc10_2_17_43680934	G	A	G	benign
BS	Ssc10_2_6_25317226	G	A	G	benign
BS	Ssc10_2_15_157617616	G	A	G	benign
BS	Ssc10_2_2_157254607	C	T	C	benign
BS	Ssc10_2_12_6035979	G	A	G	benign
BS	Ssc10_2_1_92329478	G	T	G	benign
BS	Ssc10_2_1_142982615	G	A	G	benign
BS	Ssc10_2_6_39509506	C	T	C	benign
BS	Ssc10_2_13_73281893	G	A	G	benign
BS	Ssc10_2_13_1094770	G	A	G	benign
BS	Ssc10_2_9_6584588	C	T	C	benign
BS	Ssc10_2_14_110567385	C	G	C	benign
BS	Ssc10_2_9_141699713	G	C	G	benign
BS	Ssc10_2_7_26432305	G	C	G	benign
BS	Ssc10_2_6_130801065	C	T	C	benign
BS	Ssc10_2_5_63389779	G	A	G	possibly_damaging
BS	Ssc10_2_1_247835127	T	A	T	benign
BS	Ssc10_2_16_24931404	C	T	C	benign
BS	Ssc10_2_7_25413642	C	T	C	benign
BS	Ssc10_2_10_48975699	A	T	A	benign
BS	Ssc10_2_15_142089045	C	G	C	benign
BS	Ssc10_2_7_23089322	G	A	G	benign
BS	Ssc10_2_15_129860041	C	T	C	benign
BS	Ssc10_2_16_78032026	C	A	C	benign
BS	Ssc10_2_5_110554008	C	G	C	benign
BS	Ssc10_2_2_5967544	C	T	C	benign
BS	Ssc10_2_5_105907751	G	A	G	benign
BS	Ssc10_2_8_113034454	G	A	G	benign
BS	Ssc10_2_6_147489826	C	T	C	benign
BS	Ssc10_2_12_55012279	C	T	C	benign
BS	Ssc10_2_15_148348626	A	T	A	benign
BS	Ssc10_2_9_100394625	C	A	C	benign
BS	Ssc10_2_3_34935294	C	T	C	benign
BS	Ssc10_2_11_14002426	G	A	G	benign
BS	Ssc10_2_6_146609752	C	T	C	benign
BS	Ssc10_2_5_105891534	G	A	G	possibly_damaging
BS	Ssc10_2_9_4733876	C	A	C	benign
BS	Ssc10_2_4_117906151	C	T	C	benign
BS	Ssc10_2_7_55729126	G	A	G	benign
BS	Ssc10_2_9_11017616	A	T	A	benign
BS	Ssc10_2_7_89012322	C	T	C	benign
BS	Ssc10_2_14_133634218	C	T	C	benign
BS	Ssc10_2_4_30341799	G	C	G	benign
BS	Ssc10_2_9_73944437	C	A	C	benign
BS	Ssc10_2_4_94890498	C	T	C	benign
BS	Ssc10_2_2_43537828	G	C	G	benign
BS	Ssc10_2_5_18900400	G	T	G	benign
BS	Ssc10_2_8_118184349	G	A	G	benign
BS	Ssc10_2_16_34238120	C	T	C	benign
BS	Ssc10_2_9_13318330	C	T	C	benign
BS	Ssc10_2_14_97821534	C	G	C	benign
BS	Ssc10_2_7_123706617	C	T	C	benign
BS	Ssc10_2_16_37562047	C	A	C	benign
BS	Ssc10_2_6_44423950	C	T	C	benign
BS	Ssc10_2_2_12293771	G	A	G	benign
BS	Ssc10_2_12_44684181	T	A	T	benign
BS	Ssc10_2_16_27694118	G	A	G	benign
BS	Ssc10_2_9_37004345	G	A	G	benign
BS	Ssc10_2_9_73593997	G	A	G	benign
BS	Ssc10_2_8_120392406	A	T	A	benign
BS	Ssc10_2_6_4674074	G	C	G	benign
BS	Ssc10_2_8_95904194	G	A	G	benign
BS	Ssc10_2_9_3437592	T	A	T	benign
BS	Ssc10_2_14_31886174	G	T	G	benign
BS	Ssc10_2_4_64877997	C	T	C	benign
BS	Ssc10_2_2_153927926	G	A	G	benign
BS	Ssc10_2_15_17511719	G	T	G	probably_damaging
BS	Ssc10_2_4_114346285	G	A	G	benign
BS	Ssc10_2_12_6031272	G	A	G	benign
BS	Ssc10_2_8_120471164	A	T	A	benign
BS	Ssc10_2_3_2192974	G	C	G	benign
BS	Ssc10_2_7_133414851	C	T	C	probably_damaging
BS	Ssc10_2_6_152919484	C	T	C	benign
BS	Ssc10_2_12_21655211	C	T	C	benign
BS	Ssc10_2_17_46817004	G	T	G	probably_damaging
BS	Ssc10_2_14_108490920	G	A	G	benign
BS	Ssc10_2_14_109646665	C	A	C	benign
BS	Ssc10_2_7_43860883	C	T	C	possibly_damaging
BS	Ssc10_2_2_44550637	C	A	C	benign
BS	Ssc10_2_6_111393833	C	T	C	benign
BS	Ssc10_2_13_23918246	G	T	G	probably_damaging
BS	Ssc10_2_9_51328326	G	A	G	benign
BS	Ssc10_2_5_101007046	G	A	G	benign
BS	Ssc10_2_1_247147801	G	A	G	benign
BS	Ssc10_2_13_8162103	G	A	G	benign
BS	Ssc10_2_1_17318756	G	A	G	benign
BS	Ssc10_2_14_44568089	C	T	C	benign
BS	Ssc10_2_2_6886934	G	C	G	benign
BS	Ssc10_2_8_88557548	G	A	G	benign
BS	Ssc10_2_14_110569371	C	A	C	benign
BS	Ssc10_2_5_66329707	C	T	C	possibly_damaging
BS	Ssc10_2_9_5813245	G	C	G	probably_damaging
BS	Ssc10_2_18_25507053	G	C	G	benign
BS	Ssc10_2_9_3438046	C	T	C	benign
BS	Ssc10_2_1_17319152	C	T	C	benign
BS	Ssc10_2_6_3454512	G	T	G	benign
BS	Ssc10_2_1_306927420	G	C	G	benign
BS	Ssc10_2_10_17687900	G	A	G	benign
BS	Ssc10_2_9_10471136	C	A	C	benign
BS	Ssc10_2_7_31591893	G	A	G	benign
BS	Ssc10_2_13_147530865	G	T	G	benign
BS	Ssc10_2_5_509895	C	T	C	benign
BS	Ssc10_2_5_65666586	G	C	G	benign
BS	Ssc10_2_14_146788306	C	T	C	benign
BS	Ssc10_2_3_97846170	G	T	G	benign
BS	Ssc10_2_2_145544672	G	A	G	benign
BS	Ssc10_2_1_305559562	C	G	C	benign
BS	Ssc10_2_4_35717405	C	T	C	benign
BS	Ssc10_2_1_1090950	C	T	C	benign
BS	Ssc10_2_1_247834968	G	C	G	benign
BS	Ssc10_2_12_33933940	C	T	C	benign
BS	Ssc10_2_5_84173621	A	T	A	benign
BS	Ssc10_2_1_59739849	C	T	C	benign
BS	Ssc10_2_13_51802271	G	A	G	benign
BS	Ssc10_2_7_133543327	C	T	C	benign
BS	Ssc10_2_8_76010487	C	T	C	benign
BS	Ssc10_2_4_101743434	G	C	G	benign
BS	Ssc10_2_17_46689599	G	A	G	benign
BS	Ssc10_2_5_21136654	C	T	C	benign
BS	Ssc10_2_16_47330514	G	T	G	possibly_damaging
BS	Ssc10_2_15_129645001	C	T	C	benign
BS	Ssc10_2_17_34453937	G	T	G	benign
BS	Ssc10_2_6_4642384	C	T	C	benign
BS	Ssc10_2_1_161852955	G	A	G	benign
BS	Ssc10_2_8_117358831	G	A	G	benign
BS	Ssc10_2_5_74708129	G	T	G	benign
BS	Ssc10_2_5_66809756	G	A	G	benign
BS	Ssc10_2_9_37136146	C	G	C	benign
BS	Ssc10_2_16_29336156	C	T	C	benign
BS	Ssc10_2_8_112616602	C	T	C	benign
BS	Ssc10_2_3_108551220	G	A	G	benign
BS	Ssc10_2_1_248825693	G	C	G	benign
BS	Ssc10_2_9_3344927	C	T	C	benign
BS	Ssc10_2_1_59718506	G	A	G	benign
BS	Ssc10_2_14_65057894	C	T	C	benign
BS	Ssc10_2_8_38783621	C	T	C	benign
BS	Ssc10_2_2_149177945	G	C	G	benign
BS	Ssc10_2_1_224421250	G	T	G	benign
BS	Ssc10_2_15_134375059	C	T	C	benign
BS	Ssc10_2_5_69602795	G	C	G	benign
BS	Ssc10_2_9_62607553	C	T	C	benign
BS	Ssc10_2_8_80677422	C	T	C	benign
BS	Ssc10_2_7_43195654	G	A	G	benign
BS	Ssc10_2_12_5267118	G	A	G	probably_damaging
BS	Ssc10_2_2_12463479	G	A	G	benign
BS	Ssc10_2_7_55729195	G	T	G	benign
BS	Ssc10_2_14_21603744	G	C	G	benign
BS	Ssc10_2_5_81127924	G	A	G	benign
BS	Ssc10_2_2_6945045	G	A	G	benign
BS	Ssc10_2_2_84223798	G	A	G	benign
BS	Ssc10_2_9_141676805	C	T	C	benign
BS	Ssc10_2_18_26704035	G	C	G	benign
BS	Ssc10_2_14_110569329	G	A	G	benign
BS	Ssc10_2_12_6876624	C	G	C	benign
BS	Ssc10_2_9_51424784	G	A	G	benign
BS	Ssc10_2_9_75929461	C	A	C	benign
BS	Ssc10_2_17_59532028	C	T	C	benign
BS	Ssc10_2_5_69603761	C	T	C	benign
BS	Ssc10_2_5_105873651	C	T	C	benign
BS	Ssc10_2_2_43537667	G	C	G	benign
BS	Ssc10_2_12_19454823	G	A	G	benign
BS	Ssc10_2_2_44206046	G	A	G	benign
BS	Ssc10_2_6_73123777	G	A	G	benign
BS	Ssc10_2_5_47578729	C	A	C	benign
BS	Ssc10_2_3_144411986	G	C	G	benign
BS	Ssc10_2_2_44701517	G	A	G	possibly_damaging
BS	Ssc10_2_13_25269420	G	A	G	benign
BS	Ssc10_2_1_34651624	C	T	C	benign
BS	Ssc10_2_15_129950418	C	T	C	benign
BS	Ssc10_2_9_56088583	C	A	C	benign
BS	Ssc10_2_5_21137248	A	T	A	benign
BS	Ssc10_2_8_74346513	G	C	G	benign
BS	Ssc10_2_2_131119761	G	T	G	benign
BS	Ssc10_2_11_82924454	C	T	C	benign
BS	Ssc10_2_13_87524321	G	A	G	benign
BS	Ssc10_2_8_39732130	C	T	C	benign
BS	Ssc10_2_15_19138288	C	G	C	benign
BS	Ssc10_2_16_46609601	G	A	G	benign
BS	Ssc10_2_15_154481213	G	A	G	probably_damaging
BS	Ssc10_2_6_65757014	C	T	C	benign
BS	Ssc10_2_14_140281	C	G	C	probably_damaging
BS	Ssc10_2_13_24097204	C	G	C	benign
BS	Ssc10_2_13_147531476	C	T	C	benign
BS	Ssc10_2_7_123707227	G	A	G	benign
BS	Ssc10_2_18_1845047	G	A	G	benign
BS	Ssc10_2_14_81229986	C	T	C	benign
BS	Ssc10_2_3_114277810	A	T	A	benign
BS	Ssc10_2_17_16529688	C	T	C	benign
BS	Ssc10_2_2_12428101	C	T	C	benign
BS	Ssc10_2_3_114277720	C	T	C	benign
BS	Ssc10_2_14_152276105	G	C	G	benign
BS	Ssc10_2_9_9202406	G	A	G	probably_damaging
BS	Ssc10_2_3_2155928	G	A	G	possibly_damaging
BS	Ssc10_2_13_27003930	G	A	G	benign
BS	Ssc10_2_9_5813785	C	T	C	benign
BS	Ssc10_2_2_52962863	G	A	G	benign
BS	Ssc10_2_4_96854834	C	T	C	benign
BS	Ssc10_2_4_112813367	C	T	C	benign
BS	Ssc10_2_7_55835157	C	T	C	benign
BS	Ssc10_2_16_27694205	C	T	C	benign
BS	Ssc10_2_5_66320638	G	A	G	benign
BS	Ssc10_2_9_5184826	G	A	G	probably_damaging
BS	Ssc10_2_8_5694890	C	G	C	benign
BS	Ssc10_2_7_103917922	C	G	C	possibly_damaging
BS	Ssc10_2_6_65758759	C	T	C	benign
BS	Ssc10_2_9_56515646	C	T	C	benign
BS	Ssc10_2_7_58194536	C	T	C	benign
BS	Ssc10_2_4_99083021	C	T	C	benign
BS	Ssc10_2_1_282147434	G	A	G	benign
BS	Ssc10_2_9_11967325	G	A	G	benign
BS	Ssc10_2_1_270453993	C	T	C	benign
BS	Ssc10_2_16_20731673	C	T	C	benign
BS	Ssc10_2_14_110269996	C	T	C	benign
BS	Ssc10_2_10_16631040	C	T	C	benign
BS	Ssc10_2_4_71108848	G	T	G	benign
BS	Ssc10_2_1_32085624	G	A	G	benign
BS	Ssc10_2_17_12670487	C	T	C	benign
BS	Ssc10_2_14_109929886	G	A	G	possibly_damaging
BS	Ssc10_2_8_39732066	C	T	C	benign
BS	Ssc10_2_7_134319441	C	T	C	benign
BS	Ssc10_2_15_143220085	C	T	C	benign
BS	Ssc10_2_14_62094409	G	A	G	benign
BS	Ssc10_2_13_217164239	C	G	C	benign
BS	Ssc10_2_15_84578660	C	T	C	benign
BS	Ssc10_2_7_43861511	C	A	C	possibly_damaging
BS	Ssc10_2_18_44199368	G	A	G	benign
BS	Ssc10_2_16_71460509	G	A	G	benign
BS	Ssc10_2_12_5267149	C	T	C	possibly_damaging
BS	Ssc10_2_13_34640891	C	T	C	benign
BS	Ssc10_2_2_12759612	G	A	G	benign
BS	Ssc10_2_12_55012159	C	T	C	benign
BS	Ssc10_2_2_12070385	G	A	G	benign
BS	Ssc10_2_13_24097843	G	A	G	benign
BS	Ssc10_2_2_13857630	G	A	G	benign
BS	Ssc10_2_5_66463947	G	A	G	benign
BS	Ssc10_2_17_53141673	G	T	G	benign
BS	Ssc10_2_7_44110240	C	T	C	benign
BS	Ssc10_2_6_136718910	C	T	C	benign
BS	Ssc10_2_9_4668790	T	A	T	benign
BS	Ssc10_2_2_16214788	G	A	G	benign
BS	Ssc10_2_3_47889447	C	T	C	benign
BS	Ssc10_2_7_27127292	G	C	G	benign
BS	Ssc10_2_8_40497989	C	T	C	benign
BS	Ssc10_2_6_78173035	G	A	G	benign
BS	Ssc10_2_2_43382802	G	A	G	benign
BS	Ssc10_2_14_82087288	C	T	C	benign
BS	Ssc10_2_4_105933657	C	A	C	benign
BS	Ssc10_2_12_62130155	G	A	G	benign
BS	Ssc10_2_7_43620840	C	T	C	benign
BS	Ssc10_2_8_143448535	G	T	G	benign
BS	Ssc10_2_2_44082193	G	A	G	benign
BS	Ssc10_2_4_106141854	G	C	G	benign
BS	Ssc10_2_7_43878863	C	T	C	benign
BS	Ssc10_2_8_111528600	C	T	C	possibly_damaging
BS	Ssc10_2_9_144598302	T	A	T	benign
BS	Ssc10_2_3_2159825	G	C	G	benign
BS	Ssc10_2_6_43729434	C	T	C	benign
BS	Ssc10_2_6_146111242	C	A	C	benign
BS	Ssc10_2_15_131318528	G	A	G	benign
BS	Ssc10_2_7_52295427	G	A	G	benign
BS	Ssc10_2_9_35088941	G	T	G	benign
BS	Ssc10_2_5_65666918	C	T	C	benign
BS	Ssc10_2_14_12214768	C	T	C	benign
BS	Ssc10_2_5_64390884	G	A	G	benign
BS	Ssc10_2_10_56162630	C	T	C	possibly_damaging
BS	Ssc10_2_3_30275329	C	A	C	benign
BS	Ssc10_2_12_35994676	G	A	G	benign
BS	Ssc10_2_5_99118046	G	A	G	benign
BS	Ssc10_2_11_22057928	G	C	G	benign
BS	Ssc10_2_7_27317236	G	A	G	benign
BS	Ssc10_2_17_30108396	G	A	G	benign
BS	Ssc10_2_8_117369320	G	A	G	benign
BS	Ssc10_2_2_12294553	G	A	G	benign
BS	Ssc10_2_12_51338173	G	T	G	benign
BS	Ssc10_2_2_162099325	C	A	C	benign
BS	Ssc10_2_2_44484504	C	G	C	benign
BS	Ssc10_2_14_95500093	G	C	G	benign
BS	Ssc10_2_15_137901211	T	A	T	benign
BS	Ssc10_2_1_304827252	G	A	G	benign
BS	Ssc10_2_4_97122262	G	A	G	benign
BS	Ssc10_2_3_62366879	G	A	G	benign
BS	Ssc10_2_14_114191204	C	G	C	benign
BS	Ssc10_2_13_172531428	G	A	G	benign
BS	Ssc10_2_7_117109948	G	T	G	benign
BS	Ssc10_2_15_84445842	G	C	G	benign
BS	Ssc10_2_11_70695065	T	A	T	benign
BS	Ssc10_2_16_5744473	C	T	C	benign
BS	Ssc10_2_15_86344677	G	A	G	possibly_damaging
BS	Ssc10_2_10_54738369	C	T	C	benign
BS	Ssc10_2_4_74320611	C	T	C	benign
BS	Ssc10_2_9_7432514	G	A	G	benign
BS	Ssc10_2_4_105933392	G	A	G	benign
BS	Ssc10_2_17_36342398	C	T	C	benign
BS	Ssc10_2_3_47889503	C	G	C	benign
BS	Ssc10_2_10_49622791	C	A	C	benign
BS	Ssc10_2_14_66262303	C	A	C	benign
BS	Ssc10_2_2_150843505	C	T	C	benign
BS	Ssc10_2_16_21391395	T	A	T	possibly_damaging
BS	Ssc10_2_1_24129674	G	A	G	benign
BS	Ssc10_2_5_66766806	A	T	A	benign
BS	Ssc10_2_2_1238292	G	A	G	benign
BS	Ssc10_2_13_147531555	G	T	G	benign
BS	Ssc10_2_11_76001867	G	A	G	benign
BS	Ssc10_2_17_34440	G	A	G	possibly_damaging
BS	Ssc10_2_2_149189268	C	A	C	benign
BS	Ssc10_2_17_34447009	G	A	G	benign
BS	Ssc10_2_3_18636734	G	T	G	benign
BS	Ssc10_2_14_145326196	G	C	G	benign
BS	Ssc10_2_11_71583028	G	T	G	benign
BS	Ssc10_2_4_121721197	G	A	G	benign
BS	Ssc10_2_13_37861958	C	T	C	benign
BS	Ssc10_2_13_170900803	C	T	C	benign
BS	Ssc10_2_17_46706816	C	G	C	possibly_damaging
BS	Ssc10_2_16_23574685	G	A	G	benign
BS	Ssc10_2_2_150911926	C	A	C	benign
BS	Ssc10_2_17_66733341	C	T	C	benign
BS	Ssc10_2_4_132180033	G	A	G	benign
BS	Ssc10_2_13_25261495	G	A	G	possibly_damaging
BS	Ssc10_2_1_128283808	C	T	C	benign
BS	Ssc10_2_9_10470957	C	T	C	benign
BS	Ssc10_2_13_25267992	G	A	G	possibly_damaging
BS	Ssc10_2_16_27252942	C	T	C	benign
BS	Ssc10_2_6_72762242	G	A	G	benign
BS	Ssc10_2_12_2406750	C	T	C	benign
BS	Ssc10_2_7_58438927	G	A	G	benign
BS	Ssc10_2_2_159294283	C	T	C	benign
BS	Ssc10_2_2_66449693	G	A	G	benign
BS	Ssc10_2_2_158676172	C	T	C	benign
BS	Ssc10_2_13_38483460	C	A	C	benign
BS	Ssc10_2_7_52303987	C	T	C	benign
BS	Ssc10_2_8_5695411	G	C	G	benign
BS	Ssc10_2_4_119143763	C	T	C	benign
BS	Ssc10_2_2_6260307	C	T	C	benign
BS	Ssc10_2_2_140652877	C	T	C	benign
BS	Ssc10_2_3_56473878	G	A	G	benign
BS	Ssc10_2_17_53141714	G	C	G	benign
BS	Ssc10_2_5_49598256	G	A	G	benign
BS	Ssc10_2_6_145894910	G	A	G	benign
BS	Ssc10_2_4_116005256	G	A	G	benign
BS	Ssc10_2_8_139815308	C	A	C	benign
BS	Ssc10_2_2_157280093	C	T	C	benign
BS	Ssc10_2_9_13315364	C	T	C	benign
BS	Ssc10_2_1_49893719	C	T	C	benign
BS	Ssc10_2_10_14058594	G	A	G	benign
BS	Ssc10_2_12_2405379	C	A	C	benign
BS	Ssc10_2_3_144411961	G	C	G	benign
BS	Ssc10_2_10_7870469	C	T	C	benign
BS	Ssc10_2_5_65449428	T	A	T	benign
BS	Ssc10_2_5_84381656	C	T	C	benign
BS	Ssc10_2_14_79003820	G	C	G	benign
BS	Ssc10_2_4_110287075	C	T	C	benign
BS	Ssc10_2_8_135104651	G	C	G	benign
BS	Ssc10_2_6_151000899	G	C	G	benign
BS	Ssc10_2_3_5170937	G	A	G	benign
BS	Ssc10_2_9_5210046	G	A	G	possibly_damaging
BS	Ssc10_2_7_29165078	G	T	G	benign
BS	Ssc10_2_2_140618822	G	C	G	benign
BS	Ssc10_2_5_21236557	G	A	G	benign
BS	Ssc10_2_13_73219709	C	G	C	benign
BS	Ssc10_2_6_138362108	G	A	G	benign
BS	Ssc10_2_7_43612101	C	A	C	benign
BS	Ssc10_2_14_95499402	G	A	G	benign
BS	Ssc10_2_7_22288451	G	A	G	benign
BS	Ssc10_2_1_92286662	G	A	G	benign
BS	Ssc10_2_4_111415114	C	A	C	probably_damaging
BS	Ssc10_2_9_4895286	G	A	G	benign
BS	Ssc10_2_5_556856	G	A	G	benign
BS	Ssc10_2_14_98673006	C	T	C	benign
BS	Ssc10_2_9_9202283	G	A	G	probably_damaging
BS	Ssc10_2_2_142575883	G	T	G	benign
BS	Ssc10_2_8_113034234	C	T	C	benign
BS	Ssc10_2_13_147531494	C	T	C	benign
BS	Ssc10_2_13_73281765	C	T	C	benign
BS	Ssc10_2_5_65464704	C	G	C	benign
BS	Ssc10_2_9_5769368	G	C	G	benign
BS	Ssc10_2_7_29187021	G	C	G	benign
BS	Ssc10_2_9_30305853	C	T	C	benign
BS	Ssc10_2_7_56422606	A	T	A	benign
BS	Ssc10_2_14_82585860	G	A	G	benign
BS	Ssc10_2_6_113748004	G	A	G	benign
BS	Ssc10_2_14_97547980	G	T	G	benign
BS	Ssc10_2_8_120472333	G	C	G	benign
BS	Ssc10_2_15_137904601	C	T	C	benign
BS	Ssc10_2_7_55688269	C	T	C	benign
BS	Ssc10_2_7_44111347	A	T	A	benign
BS	Ssc10_2_2_158900434	G	C	G	benign
BS	Ssc10_2_13_38070196	C	T	C	benign
BS	Ssc10_2_7_53548150	C	A	C	benign
BS	Ssc10_2_13_97475007	C	T	C	benign
BS	Ssc10_2_15_148543995	C	G	C	benign
BS	Ssc10_2_14_24954703	G	A	G	benign
BS	Ssc10_2_14_120404204	G	C	G	benign
BS	Ssc10_2_4_103803388	C	A	C	benign
BS	Ssc10_2_9_74550943	C	T	C	benign
BS	Ssc10_2_7_123706416	C	T	C	benign
BS	Ssc10_2_17_55274183	G	C	G	benign
BS	Ssc10_2_1_14442532	C	T	C	benign
BS	Ssc10_2_6_65758707	G	A	G	benign
BS	Ssc10_2_9_3460208	C	G	C	benign
BS	Ssc10_2_2_149107978	T	A	T	benign
BS	Ssc10_2_16_71664742	C	T	C	benign
BS	Ssc10_2_3_102320142	C	T	C	benign
BS	Ssc10_2_3_135294475	G	A	G	benign
BS	Ssc10_2_7_43378385	G	A	G	benign
BS	Ssc10_2_12_41467821	G	A	G	benign
BS	Ssc10_2_2_149177596	G	A	G	benign
BS	Ssc10_2_12_44675404	G	C	G	benign
BS	Ssc10_2_4_589696	C	A	C	benign
BS	Ssc10_2_4_64875425	C	T	C	benign
BS	Ssc10_2_15_17511595	G	T	G	benign
BS	Ssc10_2_7_52295606	C	A	C	benign
BS	Ssc10_2_9_1502874	C	T	C	benign
BS	Ssc10_2_2_5789239	C	T	C	benign
BS	Ssc10_2_4_84224898	G	A	G	benign
BS	Ssc10_2_3_3678755	C	G	C	benign
BS	Ssc10_2_15_143201059	C	T	C	benign
BS	Ssc10_2_18_61104130	G	T	G	benign
BS	Ssc10_2_7_52295273	G	C	G	benign
BS	Ssc10_2_5_553951	C	G	C	benign
BS	Ssc10_2_13_23836759	G	A	G	benign
BS	Ssc10_2_14_120309326	C	A	C	benign
BS	Ssc10_2_9_148629149	C	T	C	benign
BS	Ssc10_2_16_78321009	C	T	C	benign
BS	Ssc10_2_7_123706447	C	T	C	benign
BS	Ssc10_2_6_4177333	C	T	C	benign
BS	Ssc10_2_2_51456060	G	A	G	benign
BS	Ssc10_2_1_35275806	C	T	C	benign
BS	Ssc10_2_6_4671666	C	T	C	benign
BS	Ssc10_2_7_41786406	G	A	G	possibly_damaging
BS	Ssc10_2_18_52486672	C	T	C	benign
BS	Ssc10_2_5_65457198	G	A	G	benign
BS	Ssc10_2_9_12117081	G	A	G	benign
BS	Ssc10_2_11_70689236	C	T	C	benign
BS	Ssc10_2_7_55733046	C	T	C	benign
BS	Ssc10_2_1_306806361	C	T	C	benign
BS	Ssc10_2_9_4895676	G	A	G	benign
BS	Ssc10_2_6_138362054	G	A	G	benign
BS	Ssc10_2_2_2711499	G	A	G	benign
BS	Ssc10_2_8_120443977	C	T	C	benign
BS	Ssc10_2_14_62094776	C	G	C	benign
BS	Ssc10_2_15_154751191	G	A	G	benign
BS	Ssc10_2_9_116729382	G	A	G	benign
BS	Ssc10_2_13_143315087	G	C	G	benign
BS	Ssc10_2_7_41640198	C	T	C	benign
BS	Ssc10_2_1_303099497	G	C	G	benign
BS	Ssc10_2_9_5842963	T	A	T	benign
BS	Ssc10_2_13_192514476	G	A	G	benign
BS	Ssc10_2_7_53461761	G	A	G	benign
BS	Ssc10_2_9_9202792	C	T	C	benign
BS	Ssc10_2_8_57790404	C	A	C	benign
BS	Ssc10_2_5_84173606	G	A	G	possibly_damaging
BS	Ssc10_2_4_97559845	G	T	G	benign
BS	Ssc10_2_1_163944600	C	T	C	benign
BS	Ssc10_2_3_10773429	G	C	G	benign
BS	Ssc10_2_9_107537964	G	A	G	benign
BS	Ssc10_2_9_8510413	C	G	C	benign
BS	Ssc10_2_2_149177943	G	A	G	benign
BS	Ssc10_2_7_53462421	G	A	G	benign
BS	Ssc10_2_6_82715483	G	C	G	benign
BS	Ssc10_2_17_46485056	C	T	C	benign
BS	Ssc10_2_14_82084362	G	C	G	benign
BS	Ssc10_2_4_114180661	G	T	G	benign
BS	Ssc10_2_5_4536364	G	C	G	possibly_damaging
BS	Ssc10_2_1_34661786	C	A	C	benign
BS	Ssc10_2_16_80304643	G	A	G	benign
BS	Ssc10_2_15_116255636	C	G	C	benign
BS	Ssc10_2_2_5781871	C	T	C	benign
BS	Ssc10_2_1_242497260	C	A	C	benign
BS	Ssc10_2_15_116256211	G	A	G	benign
BS	Ssc10_2_7_29036600	C	A	C	benign
BS	Ssc10_2_5_18448989	C	T	C	benign
BS	Ssc10_2_15_144942690	G	A	G	benign
BS	Ssc10_2_14_123858253	C	G	C	benign
BS	Ssc10_2_1_92024461	G	A	G	benign
BS	Ssc10_2_1_35269909	C	T	C	benign
BS	Ssc10_2_9_21817818	T	A	T	benign
BS	Ssc10_2_8_80677053	G	A	G	benign
BS	Ssc10_2_3_10649049	C	T	C	benign
BS	Ssc10_2_4_20200024	T	A	T	benign
BS	Ssc10_2_6_130801289	G	A	G	benign
BS	Ssc10_2_5_66328777	G	A	G	benign
BS	Ssc10_2_15_59359902	G	T	G	benign
BS	Ssc10_2_6_138356880	C	T	C	possibly_damaging
BS	Ssc10_2_12_6748463	C	T	C	benign
BS	Ssc10_2_2_10350878	G	T	G	benign
BS	Ssc10_2_3_144411797	G	T	G	benign
BS	Ssc10_2_9_3450205	G	A	G	benign
BS	Ssc10_2_2_15667295	G	T	G	benign
BS	Ssc10_2_7_133581321	C	T	C	benign
BS	Ssc10_2_2_11111544	G	A	G	benign
BS	Ssc10_2_3_113909029	G	A	G	benign
BS	Ssc10_2_7_53371005	C	T	C	benign
BS	Ssc10_2_12_44684256	C	T	C	benign
BS	Ssc10_2_6_153873175	A	T	A	benign
BS	Ssc10_2_14_110187467	G	A	G	benign
BS	Ssc10_2_2_137762891	G	A	G	benign
BS	Ssc10_2_10_38153503	C	G	C	benign
BS	Ssc10_2_6_43750924	G	A	G	benign
BS	Ssc10_2_12_57406870	G	C	G	benign
BS	Ssc10_2_2_11765087	C	T	C	benign
BS	Ssc10_2_17_65142785	G	A	G	benign
BS	Ssc10_2_6_141543776	G	T	G	benign
BS	Ssc10_2_15_80374265	G	A	G	benign
BS	Ssc10_2_5_66758834	G	A	G	benign
BS	Ssc10_2_17_65144386	C	T	C	benign
BS	Ssc10_2_17_65854906	C	T	C	benign
BS	Ssc10_2_2_17880935	G	A	G	probably_damaging
BS	Ssc10_2_10_37823848	C	G	C	benign
BS	Ssc10_2_1_2667379	G	A	G	benign
BS	Ssc10_2_6_1760510	G	A	G	benign
BS	Ssc10_2_3_18740058	G	A	G	benign
BS	Ssc10_2_16_34160734	C	T	C	benign
BS	Ssc10_2_14_88699138	T	A	T	benign
BS	Ssc10_2_10_51716102	G	A	G	benign
BS	Ssc10_2_18_55232452	G	A	G	possibly_damaging
BS	Ssc10_2_13_155592421	G	C	G	probably_damaging
BS	Ssc10_2_7_5430279	C	G	C	benign
BS	Ssc10_2_2_12293780	G	A	G	benign
BS	Ssc10_2_1_243618007	G	T	G	benign
BS	Ssc10_2_6_69057297	G	A	G	benign
BS	Ssc10_2_4_110488048	G	A	G	benign
BS	Ssc10_2_15_129932974	C	T	C	benign
BS	Ssc10_2_9_7445982	G	A	G	benign
BS	Ssc10_2_14_95811546	C	T	C	benign
BS	Ssc10_2_1_210792315	C	A	C	benign
BS	Ssc10_2_9_74195834	C	T	C	possibly_damaging
BS	Ssc10_2_6_88276153	G	A	G	benign
BS	Ssc10_2_9_144002574	T	A	T	benign
BS	Ssc10_2_10_19631017	G	A	G	benign
BS	Ssc10_2_9_4669186	C	T	C	benign
BS	Ssc10_2_4_143285995	G	C	G	benign
BS	Ssc10_2_10_27606893	C	T	C	benign
BS	Ssc10_2_12_21441432	G	T	G	benign
BS	Ssc10_2_8_140449596	C	G	C	benign
BS	Ssc10_2_13_36828367	G	C	G	benign
BS	Ssc10_2_9_5911906	C	T	C	benign
BS	Ssc10_2_6_88269899	G	T	G	benign
BS	Ssc10_2_10_61064942	G	A	G	benign
BS	Ssc10_2_9_4880518	C	T	C	benign
BS	Ssc10_2_4_79057231	C	T	C	benign
BS	Ssc10_2_3_76064757	C	T	C	benign
BS	Ssc10_2_13_83036414	C	T	C	benign
BS	Ssc10_2_2_93855668	C	T	C	benign
BS	Ssc10_2_5_3102444	G	A	G	benign
BS	Ssc10_2_7_17480593	G	T	G	benign
BS	Ssc10_2_10_54171558	G	T	G	benign
BS	Ssc10_2_13_81403949	G	C	G	benign
BS	Ssc10_2_15_146957016	C	T	C	benign
BS	Ssc10_2_8_117374690	G	A	G	benign
BS	Ssc10_2_2_161971401	G	A	G	benign
BS	Ssc10_2_3_115259543	G	A	G	benign
BS	Ssc10_2_5_72011386	G	A	G	benign
BS	Ssc10_2_2_6469232	C	T	C	benign
BS	Ssc10_2_8_32303190	G	T	G	benign
BS	Ssc10_2_2_47220343	G	A	G	benign
BS	Ssc10_2_2_159294868	C	T	C	benign
BS	Ssc10_2_1_10077640	C	G	C	benign
BS	Ssc10_2_1_270401819	C	T	C	benign
BS	Ssc10_2_2_128456152	G	A	G	possibly_damaging
BS	Ssc10_2_1_256952682	T	A	T	benign
BS	Ssc10_2_9_141701739	C	A	C	probably_damaging
BS	Ssc10_2_13_206376897	C	T	C	benign
BS	Ssc10_2_2_43537274	G	C	G	benign
BS	Ssc10_2_13_213451174	G	C	G	benign
BS	Ssc10_2_13_23918231	G	A	G	benign
BS	Ssc10_2_6_138357139	C	T	C	benign
BS	Ssc10_2_9_49802733	C	T	C	benign
BS	Ssc10_2_8_3246999	G	A	G	benign
BS	Ssc10_2_15_154440161	C	G	C	benign
BS	Ssc10_2_7_24644139	T	A	T	benign
BS	Ssc10_2_9_81814931	G	A	G	benign
BS	Ssc10_2_15_84777478	C	T	C	benign
BS	Ssc10_2_11_12362086	G	A	G	benign
BS	Ssc10_2_8_140418006	G	A	G	benign
BS	Ssc10_2_9_11977475	C	T	C	benign
BS	Ssc10_2_4_30027022	C	T	C	benign
BS	Ssc10_2_1_303202329	G	A	G	benign
BS	Ssc10_2_11_14014769	G	A	G	benign
BS	Ssc10_2_8_1573015	G	A	G	benign
BS	Ssc10_2_16_27090391	C	T	C	benign
BS	Ssc10_2_14_31858500	G	C	G	benign
BS	Ssc10_2_17_42214903	G	T	G	benign
BS	Ssc10_2_11_70689242	G	C	G	probably_damaging
BS	Ssc10_2_14_63850246	C	T	C	benign
BS	Ssc10_2_6_130801456	G	A	G	probably_damaging
BS	Ssc10_2_2_11465105	C	A	C	benign
BS	Ssc10_2_7_124705924	G	A	G	benign
BS	Ssc10_2_1_248680791	C	T	C	benign
BS	Ssc10_2_7_23262513	G	C	G	benign
BS	Ssc10_2_2_157179000	G	A	G	benign
BS	Ssc10_2_9_78762865	C	T	C	benign
BS	Ssc10_2_5_58163657	G	A	G	benign
BS	Ssc10_2_4_142471150	G	T	G	benign
BS	Ssc10_2_17_1061066	G	T	G	probably_damaging
BS	Ssc10_2_8_138515379	G	A	G	probably_damaging
BS	Ssc10_2_6_138361994	G	C	G	possibly_damaging
BS	Ssc10_2_6_15103396	G	A	G	benign
BS	Ssc10_2_9_9202187	C	T	C	benign
BS	Ssc10_2_13_186855311	C	A	C	benign
BS	Ssc10_2_7_42785245	G	A	G	benign
BS	Ssc10_2_14_135746260	C	T	C	possibly_damaging
BS	Ssc10_2_1_308680964	G	C	G	benign
BS	Ssc10_2_18_26703831	C	T	C	benign
BS	Ssc10_2_14_80616944	G	A	G	benign
BS	Ssc10_2_9_6395186	C	G	C	benign
BS	Ssc10_2_12_424143	C	T	C	benign
BS	Ssc10_2_11_78326568	G	A	G	benign
BS	Ssc10_2_13_81357569	C	T	C	benign
BS	Ssc10_2_3_118576368	G	A	G	benign
BS	Ssc10_2_13_157336721	G	A	G	benign
BS	Ssc10_2_15_137905086	C	G	C	benign
BS	Ssc10_2_7_56502044	C	T	C	benign
BS	Ssc10_2_2_17881170	C	T	C	benign
BS	Ssc10_2_1_179102350	G	A	G	benign
BS	Ssc10_2_13_34967310	C	T	C	benign
BS	Ssc10_2_7_49983242	C	A	C	benign
BS	Ssc10_2_7_106596254	C	T	C	benign
BS	Ssc10_2_3_3807682	G	A	G	benign
BS	Ssc10_2_1_306806364	G	T	G	probably_damaging
BS	Ssc10_2_1_17896614	C	T	C	benign
BS	Ssc10_2_13_2250665	C	T	C	benign
BS	Ssc10_2_3_30880780	C	G	C	benign
BS	Ssc10_2_14_145326194	G	A	G	benign
BS	Ssc10_2_9_56980434	T	A	T	benign
BS	Ssc10_2_5_63389572	C	A	C	benign
BS	Ssc10_2_5_105920930	C	T	C	benign
BS	Ssc10_2_4_109098350	C	G	C	benign
BS	Ssc10_2_2_13749936	G	T	G	benign
BS	Ssc10_2_16_5746263	C	G	C	probably_damaging
BS	Ssc10_2_14_46382726	A	T	A	benign
BS	Ssc10_2_15_146560631	A	T	A	benign
BS	Ssc10_2_6_5036110	G	A	G	benign
BS	Ssc10_2_2_158657550	G	A	G	benign
BS	Ssc10_2_9_3790023	G	T	G	benign
BS	Ssc10_2_6_77747952	G	A	G	benign
BS	Ssc10_2_3_135676452	G	A	G	benign
BS	Ssc10_2_3_119282818	G	C	G	benign
BS	Ssc10_2_9_4880406	C	A	C	benign
BS	Ssc10_2_7_25179945	C	G	C	benign
BS	Ssc10_2_5_64390904	G	C	G	benign
BS	Ssc10_2_12_5260332	C	G	C	probably_damaging
BS	Ssc10_2_4_748092	C	G	C	benign
BS	Ssc10_2_3_34932891	G	A	G	benign
BS	Ssc10_2_8_119983320	T	A	T	probably_damaging
BS	Ssc10_2_2_9766826	C	T	C	benign
BS	Ssc10_2_9_6799162	G	A	G	benign
BS	Ssc10_2_7_86420677	G	C	G	possibly_damaging
BS	Ssc10_2_9_56515723	G	T	G	benign
BS	Ssc10_2_6_62016383	C	T	C	benign
BS	Ssc10_2_8_118168890	G	A	G	benign
BS	Ssc10_2_18_55849569	G	A	G	benign
BS	Ssc10_2_9_5940151	T	A	T	benign
BS	Ssc10_2_7_41840395	C	T	C	benign
BS	Ssc10_2_9_74206952	G	A	G	benign
BS	Ssc10_2_16_22311993	C	G	C	benign
BS	Ssc10_2_9_11977256	T	A	T	probably_damaging
BS	Ssc10_2_8_3083381	C	T	C	benign
BS	Ssc10_2_2_12504263	C	T	C	benign
BS	Ssc10_2_14_122935070	G	A	G	benign
BS	Ssc10_2_5_8478161	C	T	C	benign
BS	Ssc10_2_7_50155705	G	C	G	benign
BS	Ssc10_2_13_1819424	G	T	G	benign
BS	Ssc10_2_7_36114146	G	A	G	benign
BS	Ssc10_2_5_84381550	C	T	C	possibly_damaging
BS	Ssc10_2_16_47575444	G	T	G	benign
BS	Ssc10_2_14_54648458	C	T	C	benign
BS	Ssc10_2_8_16906502	C	A	C	benign
BS	Ssc10_2_8_138515367	C	T	C	possibly_damaging
BS	Ssc10_2_9_5858336	C	T	C	benign
BS	Ssc10_2_16_22580609	G	A	G	benign
BS	Ssc10_2_6_156393396	G	A	G	benign
BS	Ssc10_2_9_107539537	C	G	C	benign
BS	Ssc10_2_1_288460693	C	G	C	benign
BS	Ssc10_2_5_88194226	G	A	G	benign
BS	Ssc10_2_17_2598715	G	A	G	benign
BS	Ssc10_2_1_184847807	C	T	C	benign
BS	Ssc10_2_5_99106705	T	A	T	benign
BS	Ssc10_2_9_3437176	C	T	C	benign
BS	Ssc10_2_5_39380665	A	T	A	benign
BS	Ssc10_2_9_6717288	G	A	G	benign
BS	Ssc10_2_6_153267650	C	G	C	benign
BS	Ssc10_2_7_130826289	C	T	C	probably_damaging
BS	Ssc10_2_11_87316415	G	A	G	possibly_damaging
BS	Ssc10_2_7_24644119	G	C	G	benign
BS	Ssc10_2_5_64389741	G	C	G	benign
BS	Ssc10_2_17_53228890	C	T	C	benign
BS	Ssc10_2_7_25412992	A	T	A	benign
BS	Ssc10_2_15_148544052	C	T	C	benign
BS	Ssc10_2_15_148543387	A	T	A	benign
BS	Ssc10_2_13_53322796	A	T	A	benign
BS	Ssc10_2_1_87680717	C	T	C	benign
BS	Ssc10_2_2_12858781	G	C	G	benign
BS	Ssc10_2_7_26675776	G	T	G	benign
BS	Ssc10_2_7_25438419	G	A	G	benign
BS	Ssc10_2_2_159115046	G	T	G	benign
BS	Ssc10_2_5_79148774	G	A	G	benign
BS	Ssc10_2_1_115146686	T	A	T	benign
BS	Ssc10_2_7_133681971	C	A	C	benign
BS	Ssc10_2_17_13152447	G	A	G	benign
BS	Ssc10_2_4_109098143	G	T	G	benign
BS	Ssc10_2_1_284499560	G	A	G	benign
BS	Ssc10_2_9_3484885	G	A	G	benign
BS	Ssc10_2_9_3723256	G	A	G	benign
BS	Ssc10_2_13_37790573	C	T	C	benign
BS	Ssc10_2_17_37200910	G	A	G	possibly_damaging
BS	Ssc10_2_17_35891181	G	A	G	benign
BS	Ssc10_2_9_1656186	C	T	C	possibly_damaging
BS	Ssc10_2_5_16357512	G	A	G	benign
BS	Ssc10_2_5_557092	A	T	A	probably_damaging
BS	Ssc10_2_9_81650084	G	T	G	benign
BS	Ssc10_2_4_19470002	G	A	G	benign
BS	Ssc10_2_16_27218113	G	C	G	benign
BS	Ssc10_2_9_56461892	T	A	T	benign
BS	Ssc10_2_4_109770304	C	T	C	benign
BS	Ssc10_2_17_30108466	G	T	G	benign
BS	Ssc10_2_1_34661833	G	A	G	benign
BS	Ssc10_2_9_3437508	G	A	G	possibly_damaging
BS	Ssc10_2_17_16447046	G	C	G	benign
BS	Ssc10_2_10_17493482	C	T	C	benign
BS	Ssc10_2_12_54325805	G	T	G	benign
BS	Ssc10_2_9_3970815	G	A	G	benign
BS	Ssc10_2_4_115692578	C	T	C	benign
BS	Ssc10_2_2_153706390	C	T	C	benign
BS	Ssc10_2_17_9444533	C	T	C	benign
BS	Ssc10_2_14_145326131	G	C	G	benign
BS	Ssc10_2_1_284499848	G	T	G	benign
BS	Ssc10_2_7_43678559	G	A	G	benign
BS	Ssc10_2_5_71747582	C	A	C	benign
BS	Ssc10_2_6_43751112	G	A	G	possibly_damaging
BS	Ssc10_2_6_42724049	G	A	G	benign
BS	Ssc10_2_11_27050212	G	C	G	benign
BS	Ssc10_2_13_147531637	G	C	G	benign
BS	Ssc10_2_9_62939541	T	A	T	benign
BS	Ssc10_2_18_26700762	C	T	C	benign
BS	Ssc10_2_12_51742914	C	T	C	benign
BS	Ssc10_2_17_43577919	C	T	C	possibly_damaging
BS	Ssc10_2_9_5752802	C	G	C	benign
BS	Ssc10_2_14_70678255	G	A	G	benign
BS	Ssc10_2_14_64275668	C	A	C	benign
BS	Ssc10_2_18_47397516	C	G	C	probably_damaging
BS	Ssc10_2_18_6649989	C	T	C	benign
BS	Ssc10_2_18_15629108	G	C	G	benign
BS	Ssc10_2_11_49585010	C	T	C	benign
BS	Ssc10_2_7_27733211	G	T	G	benign
BS	Ssc10_2_6_88271134	G	A	G	benign
BS	Ssc10_2_5_81127937	C	T	C	benign
BS	Ssc10_2_7_131356915	G	A	G	benign
BS	Ssc10_2_3_133955450	G	A	G	benign
BS	Ssc10_2_7_41781345	C	T	C	benign
BS	Ssc10_2_1_16429841	C	T	C	possibly_damaging
BS	Ssc10_2_12_52492597	T	A	T	benign
BS	Ssc10_2_9_44632304	G	C	G	benign
BS	Ssc10_2_12_23068420	G	A	G	benign
BS	Ssc10_2_2_17880773	G	A	G	benign
BS	Ssc10_2_9_3812562	G	A	G	benign
BS	Ssc10_2_2_159096110	C	A	C	benign
BS	Ssc10_2_2_17880822	G	A	G	probably_damaging
BS	Ssc10_2_9_35088809	T	A	T	benign
BS	Ssc10_2_4_104032768	G	A	G	benign
BS	Ssc10_2_8_138514152	A	T	A	benign
BS	Ssc10_2_14_145326128	G	A	G	benign
BS	Ssc10_2_9_138815196	G	T	G	benign
BS	Ssc10_2_7_105999465	G	T	G	benign
BS	Ssc10_2_8_57789527	G	A	G	benign
BS	Ssc10_2_6_128447288	G	A	G	benign
BS	Ssc10_2_11_62020668	C	T	C	benign
BS	Ssc10_2_12_151869	C	A	C	benign
BS	Ssc10_2_14_71902350	G	A	G	benign
BS	Ssc10_2_15_142359238	G	A	G	benign
BS	Ssc10_2_8_30515274	G	A	G	probably_damaging
BS	Ssc10_2_10_54699423	C	G	C	benign
BS	Ssc10_2_16_80302735	C	T	C	benign
BS	Ssc10_2_1_34682157	G	A	G	benign
BS	Ssc10_2_11_70596663	A	T	A	benign
BS	Ssc10_2_3_118995563	G	T	G	benign
BS	Ssc10_2_10_54162488	C	A	C	possibly_damaging
BS	Ssc10_2_8_118167873	G	A	G	benign
BS	Ssc10_2_5_65462780	C	T	C	benign
BS	Ssc10_2_2_65586348	C	T	C	benign
BS	Ssc10_2_8_32300502	G	A	G	benign
BS	Ssc10_2_7_41725718	G	A	G	benign
BS	Ssc10_2_9_4880494	C	A	C	benign
BS	Ssc10_2_2_12385350	T	A	T	benign
BS	Ssc10_2_2_32248875	C	A	C	benign
BS	Ssc10_2_12_51338259	G	C	G	benign
BS	Ssc10_2_14_69957481	G	A	G	benign
BS	Ssc10_2_1_34713233	C	T	C	benign
BS	Ssc10_2_14_62469333	C	T	C	benign
BS	Ssc10_2_7_41738742	G	T	G	probably_damaging
BS	Ssc10_2_7_55539740	C	A	C	benign
BS	Ssc10_2_2_142694818	C	T	C	benign
BS	Ssc10_2_2_67308398	C	T	C	benign
BS	Ssc10_2_9_3771070	C	G	C	benign
BS	Ssc10_2_6_130801060	C	G	C	benign
BS	Ssc10_2_10_56131588	C	A	C	benign
BS	Ssc10_2_8_29212457	G	A	G	benign
BS	Ssc10_2_8_3067573	G	A	G	benign
BS	Ssc10_2_2_63258690	C	G	C	benign
BS	Ssc10_2_16_5746458	C	T	C	benign
BS	Ssc10_2_2_26812232	A	T	A	benign
BS	Ssc10_2_4_120878944	G	A	G	benign
BS	Ssc10_2_3_110477132	C	T	C	benign
BS	Ssc10_2_14_138022670	G	A	G	benign
BS	Ssc10_2_9_59030791	G	A	G	benign
BS	Ssc10_2_6_146505930	C	G	C	benign
BS	Ssc10_2_6_155538713	C	T	C	benign
BS	Ssc10_2_4_105055981	A	T	A	benign
BS	Ssc10_2_10_75206757	G	A	G	benign
BS	Ssc10_2_7_52364401	C	T	C	benign
BS	Ssc10_2_14_25788660	C	T	C	benign
BS	Ssc10_2_5_99102814	G	A	G	benign
BS	Ssc10_2_14_46803391	G	A	G	benign
BS	Ssc10_2_9_102174908	G	A	G	benign
BS	Ssc10_2_1_304280907	G	A	G	benign
BS	Ssc10_2_10_14058870	G	A	G	benign
BS	Ssc10_2_17_53141873	C	G	C	possibly_damaging
BS	Ssc10_2_7_57950866	C	T	C	benign
BS	Ssc10_2_14_82758331	T	A	T	benign
BS	Ssc10_2_7_43611515	G	C	G	benign
BS	Ssc10_2_4_106427341	C	A	C	benign
BS	Ssc10_2_3_67119286	G	T	G	benign
BS	Ssc10_2_4_143385135	G	T	G	benign
BS	Ssc10_2_17_13129640	G	A	G	benign
BS	Ssc10_2_2_159114427	C	T	C	benign
BS	Ssc10_2_9_9332478	C	A	C	benign
BS	Ssc10_2_12_14980240	C	T	C	benign
BS	Ssc10_2_8_138515618	G	T	G	benign
BS	Ssc10_2_18_8556562	A	C	A	benign
BS	Ssc10_2_15_148817470	C	T	C	benign
BS	Ssc10_2_16_51863935	C	T	C	benign
BS	Ssc10_2_7_57951067	G	C	G	probably_damaging
BS	Ssc10_2_1_92008029	C	T	C	benign
BS	Ssc10_2_17_42683094	G	A	G	benign
BS	Ssc10_2_7_58558358	C	T	C	benign
BS	Ssc10_2_14_138201171	G	A	G	benign
BS	Ssc10_2_7_43249290	G	C	G	benign
BS	Ssc10_2_9_12116935	G	A	G	benign
BS	Ssc10_2_4_105931681	G	A	G	benign
BS	Ssc10_2_14_53288807	C	T	C	benign
BS	Ssc10_2_7_131571779	C	G	C	benign
BS	Ssc10_2_16_27143266	C	T	C	benign
BS	Ssc10_2_16_21386235	G	A	G	benign
BS	Ssc10_2_7_27791422	C	A	C	benign
BS	Ssc10_2_9_51424741	G	T	G	benign
BS	Ssc10_2_8_31605521	T	A	T	benign
BS	Ssc10_2_17_66736223	G	A	G	benign
BS	Ssc10_2_5_37511907	C	T	C	benign
BS	Ssc10_2_5_64319521	C	A	C	benign
BS	Ssc10_2_1_145742449	G	A	G	benign
BS	Ssc10_2_2_13857417	G	A	G	benign
BS	Ssc10_2_1_284427959	G	A	G	benign
BS	Ssc10_2_1_293344859	G	A	G	benign
BS	Ssc10_2_9_58967637	G	C	G	benign
BS	Ssc10_2_15_131466459	C	G	C	benign
BS	Ssc10_2_5_99097895	C	T	C	benign
BS	Ssc10_2_7_25761078	C	T	C	benign
BS	Ssc10_2_10_27630369	C	T	C	benign
BS	Ssc10_2_5_66366948	C	A	C	benign
BS	Ssc10_2_9_22550230	C	T	C	benign
BS	Ssc10_2_2_149251969	G	C	G	benign
BS	Ssc10_2_2_7465281	C	T	C	benign
BS	Ssc10_2_7_45223857	G	A	G	benign
BS	Ssc10_2_18_41322035	C	T	C	benign
BS	Ssc10_2_10_54173019	C	T	C	benign
BS	Ssc10_2_3_3712802	C	T	C	benign
BS	Ssc10_2_10_48897716	G	A	G	benign
BS	Ssc10_2_9_74174047	C	G	C	benign
BS	Ssc10_2_5_3462222	G	T	G	benign
BS	Ssc10_2_14_84027103	G	T	G	possibly_damaging
BS	Ssc10_2_3_4295177	G	A	G	benign
BS	Ssc10_2_5_105991695	C	T	C	benign
BS	Ssc10_2_7_29105646	C	T	C	benign
BS	Ssc10_2_6_136018354	C	A	C	benign
BS	Ssc10_2_1_32286342	C	T	C	benign
BS	Ssc10_2_12_21364752	C	T	C	benign
BS	Ssc10_2_14_96614837	C	T	C	benign
BS	Ssc10_2_3_144411974	G	A	G	possibly_damaging
BS	Ssc10_2_5_65419963	G	T	G	probably_damaging
BS	Ssc10_2_5_553914	C	T	C	possibly_damaging
BS	Ssc10_2_2_47703085	C	A	C	benign
BS	Ssc10_2_11_27050211	T	A	T	benign
BS	Ssc10_2_17_12650122	G	C	G	benign
BS	Ssc10_2_15_3359994	G	A	G	benign
BS	Ssc10_2_14_82647976	G	A	G	benign
BS	Ssc10_2_7_4860045	G	A	G	benign
BS	Ssc10_2_4_382566	C	T	C	benign
BS	Ssc10_2_14_138135339	G	A	G	benign
BS	Ssc10_2_4_105934758	G	C	G	possibly_damaging
BS	Ssc10_2_15_143218525	G	A	G	benign
BS	Ssc10_2_6_4677501	C	T	C	benign
BS	Ssc10_2_9_5170915	C	T	C	benign
BS	Ssc10_2_1_119497046	G	A	G	benign
BS	Ssc10_2_2_11839450	G	A	G	possibly_damaging
BS	Ssc10_2_6_88272277	G	A	G	benign
BS	Ssc10_2_7_41640195	C	T	C	benign
BS	Ssc10_2_8_108488784	C	T	C	benign
BS	Ssc10_2_10_51656862	G	A	G	benign
BS	Ssc10_2_2_67309188	C	G	C	benign
BS	Ssc10_2_14_64209808	T	A	T	benign
BS	Ssc10_2_10_58059331	C	A	C	benign
BS	Ssc10_2_2_44594950	C	T	C	benign
BS	Ssc10_2_10_28851558	G	T	G	benign
BS	Ssc10_2_13_24098052	G	C	G	benign
BS	Ssc10_2_14_43455858	C	G	C	benign
BS	Ssc10_2_9_4880343	G	A	G	benign
BS	Ssc10_2_10_17423361	C	T	C	benign
BS	Ssc10_2_4_106142359	C	A	C	probably_damaging
BS	Ssc10_2_2_6945232	C	A	C	benign
BS	Ssc10_2_9_73944734	G	A	G	benign
BS	Ssc10_2_2_41975648	G	A	G	benign
BS	Ssc10_2_7_53548120	C	T	C	benign
BS	Ssc10_2_10_56162344	C	G	C	benign
BS	Ssc10_2_13_23917722	C	T	C	benign
BS	Ssc10_2_8_138501580	C	T	C	benign
BS	Ssc10_2_15_148816676	C	T	C	benign
BS	Ssc10_2_2_59739589	C	T	C	benign
BS	Ssc10_2_13_25158457	C	T	C	benign
BS	Ssc10_2_18_1582215	C	T	C	benign
BS	Ssc10_2_1_304439380	G	A	G	benign
BS	Ssc10_2_4_20200026	C	A	C	benign
BS	Ssc10_2_1_4764579	G	A	G	benign
BS	Ssc10_2_4_36761381	C	T	C	possibly_damaging
BS	Ssc10_2_5_73393244	G	C	G	probably_damaging
BS	Ssc10_2_9_93247918	G	A	G	benign
BS	Ssc10_2_13_1107164	C	T	C	benign
BS	Ssc10_2_5_105891043	G	T	G	benign
BS	Ssc10_2_2_15567729	G	A	G	benign
BS	Ssc10_2_15_19138176	G	A	G	benign
BS	Ssc10_2_9_44424883	T	A	T	probably_damaging
BS	Ssc10_2_5_66657226	G	T	G	benign
BS	Ssc10_2_17_46816913	G	A	G	possibly_damaging
BS	Ssc10_2_4_142197536	C	T	C	benign
BS	Ssc10_2_18_14319700	G	A	G	benign
BS	Ssc10_2_1_1072877	C	T	C	benign
BS	Ssc10_2_7_27738171	G	A	G	benign
BS	Ssc10_2_16_27090381	G	C	G	benign
BS	Ssc10_2_9_5203983	C	T	C	benign
BS	Ssc10_2_17_16451307	C	T	C	benign
BS	Ssc10_2_14_120356508	G	T	G	benign
BS	Ssc10_2_13_73479153	C	A	C	benign
BS	Ssc10_2_1_4776189	T	A	T	possibly_damaging
BS	Ssc10_2_8_50038440	C	G	C	benign
BS	Ssc10_2_9_11978952	C	T	C	possibly_damaging
BS	Ssc10_2_8_108928849	C	T	C	benign
BS	Ssc10_2_16_21483292	G	C	G	benign
BS	Ssc10_2_9_5184685	C	A	C	benign
BS	Ssc10_2_9_30182038	G	A	G	possibly_damaging
BS	Ssc10_2_3_6994525	C	T	C	benign
BS	Ssc10_2_9_4656377	G	C	G	benign
BS	Ssc10_2_4_121707303	G	A	G	benign
BS	Ssc10_2_12_51648037	C	T	C	probably_damaging
BS	Ssc10_2_11_78499819	G	T	G	benign
BS	Ssc10_2_6_87893864	C	T	C	benign
BS	Ssc10_2_13_147578215	C	T	C	benign
BS	Ssc10_2_14_146793040	C	T	C	benign
BS	Ssc10_2_13_147575755	G	A	G	benign
BS	Ssc10_2_7_124799247	G	C	G	possibly_damaging
BS	Ssc10_2_5_84173699	A	T	A	probably_damaging
BS	Ssc10_2_12_5251898	C	T	C	benign
BS	Ssc10_2_2_6127516	C	T	C	benign
BS	Ssc10_2_14_151206792	C	G	C	benign
BS	Ssc10_2_17_13173527	C	T	C	benign
BS	Ssc10_2_9_5226515	C	T	C	benign
BS	Ssc10_2_15_134657932	C	A	C	benign
BS	Ssc10_2_5_66317848	C	T	C	benign
BS	Ssc10_2_1_283915928	T	A	T	benign
BS	Ssc10_2_2_43537429	G	A	G	possibly_damaging
BS	Ssc10_2_7_41745234	G	A	G	benign
BS	Ssc10_2_15_17512630	G	A	G	benign
BS	Ssc10_2_5_84374889	C	T	C	benign
BS	Ssc10_2_15_123582316	G	A	G	benign
BS	Ssc10_2_9_71462695	G	A	G	benign
BS	Ssc10_2_5_84337003	G	A	G	benign
BS	Ssc10_2_15_76444526	C	T	C	benign
BS	Ssc10_2_10_31815571	G	T	G	benign
BS	Ssc10_2_7_29182717	C	T	C	benign
BS	Ssc10_2_15_148809789	G	A	G	benign
BS	Ssc10_2_7_122196749	A	T	A	possibly_damaging
BS	Ssc10_2_8_34823459	C	T	C	benign
BS	Ssc10_2_8_3291149	G	T	G	benign
BS	Ssc10_2_7_27317263	C	T	C	probably_damaging
BS	Ssc10_2_6_145897513	C	T	C	benign
BS	Ssc10_2_15_144864239	C	T	C	possibly_damaging
BS	Ssc10_2_2_153706887	G	T	G	benign
BS	Ssc10_2_2_64536462	C	G	C	benign
BS	Ssc10_2_7_118621388	C	G	C	benign
BS	Ssc10_2_5_84173362	G	C	G	benign
BS	Ssc10_2_10_37506647	C	A	C	benign
BS	Ssc10_2_6_126066760	C	T	C	benign
BS	Ssc10_2_2_12384934	C	A	C	benign
BS	Ssc10_2_9_85232767	C	T	C	benign
BS	Ssc10_2_7_53461866	G	A	G	benign
BS	Ssc10_2_1_145025477	C	A	C	benign
CA**	Ssc10_2_10_5090486	A	T	A	possibly_damaging
CA**	Ssc10_2_10_5117348	C	T	C	benign
CA**	Ssc10_2_10_7876902	C	A	C	benign
CA**	Ssc10_2_10_7928584	C	T	C	benign
CA**	Ssc10_2_10_7928620	C	G	C	possibly_damaging
CA**	Ssc10_2_10_9953084	C	T	C	benign
CA**	Ssc10_2_10_11194964	G	A	G	benign
CA**	Ssc10_2_10_13632213	G	A	G	benign
CA**	Ssc10_2_10_14058547	C	G	C	benign
CA**	Ssc10_2_10_14058594	G	A	G	benign
CA**	Ssc10_2_10_14058870	G	A	G	benign
CA**	Ssc10_2_10_14059879	G	A	G	benign
CA**	Ssc10_2_10_14935308	G	A	G	benign
CA**	Ssc10_2_10_15903969	G	A	G	benign
CA**	Ssc10_2_10_16617196	C	T	C	benign
CA**	Ssc10_2_10_16631040	C	T	C	benign
CA**	Ssc10_2_10_17423361	C	T	C	benign
CA**	Ssc10_2_10_17493482	C	T	C	benign
CA**	Ssc10_2_10_17669130	G	A	G	benign
CA**	Ssc10_2_10_17687900	G	A	G	benign
CA**	Ssc10_2_10_17717375	C	G	C	benign
CA**	Ssc10_2_10_25342624	C	T	C	benign
CA**	Ssc10_2_10_26260182	G	T	G	benign
CA**	Ssc10_2_10_26264526	C	T	C	benign
CA**	Ssc10_2_10_26270273	G	T	G	benign
CA**	Ssc10_2_10_26271681	C	T	C	benign
CA**	Ssc10_2_10_26271702	G	C	G	benign
CA**	Ssc10_2_10_26273359	T	A	T	benign
CA**	Ssc10_2_10_26278312	C	G	C	possibly_damaging
CA**	Ssc10_2_10_26326739	G	T	G	benign
CA**	Ssc10_2_10_27513998	C	T	C	probably_damaging
CA**	Ssc10_2_10_27891194	C	T	C	benign
CA**	Ssc10_2_10_28848386	G	A	G	benign
CA**	Ssc10_2_10_28850626	C	T	C	benign
CA**	Ssc10_2_10_28851558	G	T	G	benign
CA**	Ssc10_2_10_29289496	G	A	G	benign
CA**	Ssc10_2_10_29362972	A	T	A	benign
CA**	Ssc10_2_10_30911078	G	A	G	benign
CA**	Ssc10_2_10_31815571	G	T	G	benign
CA**	Ssc10_2_10_33137558	G	A	G	benign
CA**	Ssc10_2_10_33251657	G	C	G	benign
CA**	Ssc10_2_10_33554323	C	T	C	benign
CA**	Ssc10_2_10_33604708	G	T	G	benign
CA**	Ssc10_2_10_37099761	C	T	C	benign
CA**	Ssc10_2_10_37506647	C	A	C	benign
CA**	Ssc10_2_10_37608282	C	G	C	benign
CA**	Ssc10_2_10_37823848	C	G	C	benign
CA**	Ssc10_2_10_38158936	G	A	G	benign
CA**	Ssc10_2_10_45420734	G	A	G	benign
CA**	Ssc10_2_10_46149615	G	A	G	benign
CA**	Ssc10_2_10_46151760	C	T	C	benign
CA**	Ssc10_2_10_46152482	G	A	G	benign
CA**	Ssc10_2_10_46152614	C	T	C	benign
CA**	Ssc10_2_10_47811487	C	A	C	probably_damaging
CA**	Ssc10_2_10_47818924	C	T	C	benign
CA**	Ssc10_2_10_47825900	C	T	C	benign
CA**	Ssc10_2_10_48897716	G	A	G	benign
CA**	Ssc10_2_10_48975662	G	A	G	benign
CA**	Ssc10_2_10_48975699	A	T	A	benign
CA**	Ssc10_2_10_50979229	G	C	G	benign
CA**	Ssc10_2_10_54023846	C	T	C	benign
CA**	Ssc10_2_10_54085825	C	T	C	benign
CA**	Ssc10_2_10_54108572	C	T	C	benign
CA**	Ssc10_2_10_54108656	C	T	C	possibly_damaging
CA**	Ssc10_2_10_54162488	C	A	C	possibly_damaging
CA**	Ssc10_2_10_54211081	C	G	C	benign
CA**	Ssc10_2_10_54687995	C	T	C	benign
CA**	Ssc10_2_10_54699423	C	G	C	benign
CA**	Ssc10_2_10_54708554	C	T	C	possibly_damaging
CA**	Ssc10_2_10_54731991	C	G	C	benign
CA**	Ssc10_2_10_54738369	C	T	C	benign
CA**	Ssc10_2_10_54904266	C	T	C	probably_damaging
CA**	Ssc10_2_10_56091088	G	T	G	benign
CA**	Ssc10_2_10_56092295	C	A	C	benign
CA**	Ssc10_2_10_56130727	C	G	C	benign
CA**	Ssc10_2_10_56131036	G	A	G	benign
CA**	Ssc10_2_10_56131309	G	A	G	benign
CA**	Ssc10_2_10_56131588	C	A	C	benign
CA**	Ssc10_2_10_56162344	C	G	C	benign
CA**	Ssc10_2_10_56162536	C	T	C	benign
CA**	Ssc10_2_10_56162744	C	T	C	benign
CA**	Ssc10_2_10_56179955	G	A	G	benign
CA**	Ssc10_2_10_58059331	C	A	C	benign
CA**	Ssc10_2_10_59634309	C	G	C	benign
CA**	Ssc10_2_10_61064942	G	A	G	benign
CA**	Ssc10_2_10_61097070	G	A	G	benign
CA**	Ssc10_2_10_69831019	G	A	G	benign
CA**	Ssc10_2_11_3041115	C	T	C	benign
CA**	Ssc10_2_11_4510658	G	T	G	benign
CA**	Ssc10_2_11_9388367	G	A	G	benign
CA**	Ssc10_2_11_9388496	C	T	C	benign
CA**	Ssc10_2_11_9454678	C	G	C	benign
CA**	Ssc10_2_11_10059069	G	A	G	benign
CA**	Ssc10_2_11_11363921	G	A	G	benign
CA**	Ssc10_2_11_12362086	G	A	G	benign
CA**	Ssc10_2_11_14003533	G	A	G	benign
CA**	Ssc10_2_11_14003569	G	A	G	benign
CA**	Ssc10_2_11_14014769	G	A	G	benign
CA**	Ssc10_2_11_16080473	G	A	G	benign
CA**	Ssc10_2_11_16118297	C	T	C	benign
CA**	Ssc10_2_11_16162245	G	C	G	possibly_damaging
CA**	Ssc10_2_11_16193989	G	T	G	benign
CA**	Ssc10_2_11_17094265	C	T	C	benign
CA**	Ssc10_2_11_18894437	C	T	C	benign
CA**	Ssc10_2_11_18940851	C	G	C	probably_damaging
CA**	Ssc10_2_11_23631896	G	A	G	benign
CA**	Ssc10_2_11_26610064	G	T	G	benign
CA**	Ssc10_2_11_26610339	C	A	C	benign
CA**	Ssc10_2_11_26610414	C	G	C	benign
CA**	Ssc10_2_11_49579655	G	A	G	benign
CA**	Ssc10_2_11_49585010	C	T	C	benign
CA**	Ssc10_2_11_49591480	C	T	C	benign
CA**	Ssc10_2_11_53724525	G	A	G	benign
CA**	Ssc10_2_11_62020668	C	T	C	benign
CA**	Ssc10_2_11_71081094	G	C	G	benign
CA**	Ssc10_2_11_71082761	C	T	C	probably_damaging
CA**	Ssc10_2_11_71121125	C	G	C	benign
CA**	Ssc10_2_11_71132150	G	C	G	benign
CA**	Ssc10_2_11_71134992	C	A	C	benign
CA**	Ssc10_2_11_71136542	C	T	C	probably_damaging
CA**	Ssc10_2_11_71437900	C	G	C	possibly_damaging
CA**	Ssc10_2_11_71583028	G	T	G	benign
CA**	Ssc10_2_11_72406350	C	T	C	benign
CA**	Ssc10_2_11_76001867	G	A	G	benign
CA**	Ssc10_2_11_78326568	G	A	G	benign
CA**	Ssc10_2_11_78326691	G	T	G	benign
CA**	Ssc10_2_11_78329076	C	T	C	benign
CA**	Ssc10_2_11_78498195	C	A	C	benign
CA**	Ssc10_2_11_82924454	C	T	C	benign
CA**	Ssc10_2_11_82924469	C	G	C	probably_damaging
CA**	Ssc10_2_11_82924712	G	A	G	probably_damaging
CA**	Ssc10_2_11_82953823	G	A	G	benign
CA**	Ssc10_2_11_87316415	G	A	G	possibly_damaging
CA**	Ssc10_2_12_1025252	C	T	C	benign
CA**	Ssc10_2_12_2064386	G	A	G	benign
CA**	Ssc10_2_12_2097538	C	T	C	benign
CA**	Ssc10_2_12_2268884	G	A	G	benign
CA**	Ssc10_2_12_2403155	G	A	G	benign
CA**	Ssc10_2_12_2405379	C	A	C	benign
CA**	Ssc10_2_12_2406750	C	T	C	benign
CA**	Ssc10_2_12_3381492	C	T	C	benign
CA**	Ssc10_2_12_5251898	C	T	C	benign
CA**	Ssc10_2_12_5260332	C	G	C	probably_damaging
CA**	Ssc10_2_12_5262877	C	T	C	benign
CA**	Ssc10_2_12_5264798	G	C	G	benign
CA**	Ssc10_2_12_5267118	G	A	G	probably_damaging
CA**	Ssc10_2_12_5267149	C	T	C	possibly_damaging
CA**	Ssc10_2_12_5368194	G	A	G	benign
CA**	Ssc10_2_12_5380798	C	T	C	benign
CA**	Ssc10_2_12_6031272	G	A	G	benign
CA**	Ssc10_2_12_6452771	G	A	G	benign
CA**	Ssc10_2_12_6621487	C	T	C	benign
CA**	Ssc10_2_12_6622219	C	T	C	possibly_damaging
CA**	Ssc10_2_12_6743364	C	T	C	benign
CA**	Ssc10_2_12_6748463	C	T	C	benign
CA**	Ssc10_2_12_6899488	C	T	C	benign
CA**	Ssc10_2_12_14822818	G	A	G	benign
CA**	Ssc10_2_12_14980240	C	T	C	benign
CA**	Ssc10_2_12_15069064	C	T	C	benign
CA**	Ssc10_2_12_17157157	C	T	C	possibly_damaging
CA**	Ssc10_2_12_18170924	C	A	C	benign
CA**	Ssc10_2_12_18185403	G	A	G	benign
CA**	Ssc10_2_12_18689755	G	A	G	benign
CA**	Ssc10_2_12_18689770	C	T	C	benign
CA**	Ssc10_2_12_18689911	G	A	G	benign
CA**	Ssc10_2_12_18689962	G	A	G	benign
CA**	Ssc10_2_12_18691473	G	A	G	benign
CA**	Ssc10_2_12_18692387	G	A	G	benign
CA**	Ssc10_2_12_19168042	C	A	C	benign
CA**	Ssc10_2_12_19454823	G	A	G	benign
CA**	Ssc10_2_12_19899152	G	A	G	benign
CA**	Ssc10_2_12_20133289	G	A	G	benign
CA**	Ssc10_2_12_20232491	C	T	C	benign
CA**	Ssc10_2_12_20296421	C	T	C	benign
CA**	Ssc10_2_12_20461683	G	A	G	benign
CA**	Ssc10_2_12_20485746	C	G	C	benign
CA**	Ssc10_2_12_20486071	C	T	C	benign
CA**	Ssc10_2_12_21441432	G	T	G	benign
CA**	Ssc10_2_12_21493851	G	C	G	benign
CA**	Ssc10_2_12_21509764	G	A	G	benign
CA**	Ssc10_2_12_21655211	C	T	C	benign
CA**	Ssc10_2_12_21781480	C	T	C	benign
CA**	Ssc10_2_12_21794477	C	T	C	benign
CA**	Ssc10_2_12_21794478	G	A	G	possibly_damaging
CA**	Ssc10_2_12_21797219	C	T	C	benign
CA**	Ssc10_2_12_21825318	G	T	G	benign
CA**	Ssc10_2_12_21825359	C	A	C	benign
CA**	Ssc10_2_12_21827571	C	T	C	benign
CA**	Ssc10_2_12_22250325	G	A	G	probably_damaging
CA**	Ssc10_2_12_25198494	G	A	G	benign
CA**	Ssc10_2_12_26396536	G	T	G	benign
CA**	Ssc10_2_12_34103457	C	A	C	benign
CA**	Ssc10_2_12_35932958	C	T	C	benign
CA**	Ssc10_2_12_35994676	G	A	G	benign
CA**	Ssc10_2_12_36064212	C	G	C	benign
CA**	Ssc10_2_12_36378994	A	T	A	benign
CA**	Ssc10_2_12_36402564	G	A	G	benign
CA**	Ssc10_2_12_41467821	G	A	G	benign
CA**	Ssc10_2_12_42467882	G	A	G	benign
CA**	Ssc10_2_12_44375581	G	A	G	benign
CA**	Ssc10_2_12_44624849	C	T	C	benign
CA**	Ssc10_2_12_44675175	C	G	C	benign
CA**	Ssc10_2_12_44675404	G	C	G	benign
CA**	Ssc10_2_12_44675486	C	G	C	benign
CA**	Ssc10_2_12_44675925	C	A	C	benign
CA**	Ssc10_2_12_44676444	C	G	C	probably_damaging
CA**	Ssc10_2_12_44684181	T	A	T	benign
CA**	Ssc10_2_12_44684256	C	T	C	benign
CA**	Ssc10_2_12_45374746	C	T	C	benign
CA**	Ssc10_2_12_46818355	G	A	G	benign
CA**	Ssc10_2_12_46818455	G	A	G	benign
CA**	Ssc10_2_12_46820476	G	T	G	benign
CA**	Ssc10_2_12_46826704	G	A	G	benign
CA**	Ssc10_2_12_46827251	C	T	C	benign
CA**	Ssc10_2_12_46832762	G	A	G	probably_damaging
CA**	Ssc10_2_12_46866894	G	C	G	benign
CA**	Ssc10_2_12_47142818	G	A	G	benign
CA**	Ssc10_2_12_47243633	C	T	C	benign
CA**	Ssc10_2_12_47340943	C	T	C	benign
CA**	Ssc10_2_12_47712859	G	A	G	benign
CA**	Ssc10_2_12_48336337	C	T	C	benign
CA**	Ssc10_2_12_48604293	T	A	T	benign
CA**	Ssc10_2_12_48723779	G	A	G	benign
CA**	Ssc10_2_12_48732602	G	A	G	benign
CA**	Ssc10_2_12_49272789	G	A	G	benign
CA**	Ssc10_2_12_49272802	G	A	G	benign
CA**	Ssc10_2_12_49606002	G	C	G	benign
CA**	Ssc10_2_12_50010016	G	A	G	benign
CA**	Ssc10_2_12_50891343	C	T	C	benign
CA**	Ssc10_2_12_50917850	C	T	C	benign
CA**	Ssc10_2_12_50917979	C	T	C	benign
CA**	Ssc10_2_12_51338173	G	T	G	benign
CA**	Ssc10_2_12_51349110	C	T	C	benign
CA**	Ssc10_2_12_51600079	G	A	G	benign
CA**	Ssc10_2_12_51646818	C	T	C	benign
CA**	Ssc10_2_12_51648037	C	T	C	probably_damaging
CA**	Ssc10_2_12_51648693	C	G	C	possibly_damaging
CA**	Ssc10_2_12_51742914	C	T	C	benign
CA**	Ssc10_2_12_51776331	C	T	C	benign
CA**	Ssc10_2_12_51778846	C	A	C	benign
CA**	Ssc10_2_12_52119880	C	G	C	benign
CA**	Ssc10_2_12_52590501	C	T	C	benign
CA**	Ssc10_2_12_52900849	G	A	G	benign
CA**	Ssc10_2_12_52906750	C	T	C	benign
CA**	Ssc10_2_12_53998380	C	T	C	probably_damaging
CA**	Ssc10_2_12_54325805	G	T	G	benign
CA**	Ssc10_2_12_54509489	G	T	G	benign
CA**	Ssc10_2_12_54729719	C	T	C	benign
CA**	Ssc10_2_12_54787053	A	T	A	possibly_damaging
CA**	Ssc10_2_12_54908682	G	C	G	benign
CA**	Ssc10_2_12_54995876	G	A	G	benign
CA**	Ssc10_2_12_55011962	C	T	C	benign
CA**	Ssc10_2_12_55011993	T	A	T	benign
CA**	Ssc10_2_12_55012159	C	T	C	benign
CA**	Ssc10_2_12_55012279	C	T	C	benign
CA**	Ssc10_2_12_55058741	G	A	G	benign
CA**	Ssc10_2_12_55292587	G	A	G	possibly_damaging
CA**	Ssc10_2_12_55299264	G	T	G	benign
CA**	Ssc10_2_12_55937190	C	A	C	benign
CA**	Ssc10_2_12_55949888	G	A	G	benign
CA**	Ssc10_2_12_56000792	C	A	C	benign
CA**	Ssc10_2_12_56000809	C	A	C	benign
CA**	Ssc10_2_12_56687649	G	C	G	benign
CA**	Ssc10_2_12_57350943	G	A	G	benign
CA**	Ssc10_2_12_57406870	G	C	G	benign
CA**	Ssc10_2_12_57429730	G	A	G	benign
CA**	Ssc10_2_12_57429812	C	T	C	benign
CA**	Ssc10_2_12_57887954	C	T	C	probably_damaging
CA**	Ssc10_2_12_57891694	C	T	C	benign
CA**	Ssc10_2_12_57894438	G	T	G	benign
CA**	Ssc10_2_12_57895491	C	A	C	possibly_damaging
CA**	Ssc10_2_12_60648026	C	T	C	benign
CA**	Ssc10_2_12_62106296	A	T	A	benign
CA**	Ssc10_2_12_62130155	G	A	G	benign
CA**	Ssc10_2_13_1094770	G	A	G	benign
CA**	Ssc10_2_13_1095418	G	A	G	benign
CA**	Ssc10_2_13_2250665	C	T	C	benign
CA**	Ssc10_2_13_2512440	A	T	A	possibly_damaging
CA**	Ssc10_2_13_2581953	G	A	G	benign
CA**	Ssc10_2_13_7785445	G	A	G	benign
CA**	Ssc10_2_13_7785448	C	T	C	benign
CA**	Ssc10_2_13_7798121	G	A	G	possibly_damaging
CA**	Ssc10_2_13_8161754	G	A	G	benign
CA**	Ssc10_2_13_8161914	C	A	C	possibly_damaging
CA**	Ssc10_2_13_8162103	G	A	G	benign
CA**	Ssc10_2_13_8162127	G	A	G	probably_damaging
CA**	Ssc10_2_13_15529303	A	T	A	benign
CA**	Ssc10_2_13_20265113	G	A	G	benign
CA**	Ssc10_2_13_20310249	G	A	G	benign
CA**	Ssc10_2_13_23918099	C	A	C	probably_damaging
CA**	Ssc10_2_13_24844157	G	A	G	benign
CA**	Ssc10_2_13_24859073	G	C	G	benign
CA**	Ssc10_2_13_24862723	C	T	C	benign
CA**	Ssc10_2_13_25158457	C	T	C	benign
CA**	Ssc10_2_13_25179377	C	T	C	benign
CA**	Ssc10_2_13_25261495	G	A	G	possibly_damaging
CA**	Ssc10_2_13_25267992	G	A	G	possibly_damaging
CA**	Ssc10_2_13_25269420	G	A	G	benign
CA**	Ssc10_2_13_25273919	G	A	G	benign
CA**	Ssc10_2_13_25337849	G	A	G	benign
CA**	Ssc10_2_13_25582024	C	T	C	benign
CA**	Ssc10_2_13_26084982	T	A	T	benign
CA**	Ssc10_2_13_26128384	C	A	C	benign
CA**	Ssc10_2_13_26128976	C	A	C	benign
CA**	Ssc10_2_13_26129488	C	T	C	benign
CA**	Ssc10_2_13_26129539	C	T	C	benign
CA**	Ssc10_2_13_26130160	C	T	C	benign
CA**	Ssc10_2_13_26130868	C	G	C	benign
CA**	Ssc10_2_13_26131954	C	T	C	benign
CA**	Ssc10_2_13_26132660	C	T	C	benign
CA**	Ssc10_2_13_26834622	C	G	C	possibly_damaging
CA**	Ssc10_2_13_27003930	G	A	G	benign
CA**	Ssc10_2_13_32602849	C	T	C	benign
CA**	Ssc10_2_13_34319582	G	A	G	probably_damaging
CA**	Ssc10_2_13_35972350	C	T	C	benign
CA**	Ssc10_2_13_36828367	G	C	G	benign
CA**	Ssc10_2_13_37790573	C	T	C	benign
CA**	Ssc10_2_13_37861958	C	T	C	benign
CA**	Ssc10_2_13_38070196	C	T	C	benign
CA**	Ssc10_2_13_38108402	G	A	G	benign
CA**	Ssc10_2_13_38483460	C	A	C	benign
CA**	Ssc10_2_13_52759630	A	T	A	benign
CA**	Ssc10_2_13_53322796	A	T	A	benign
CA**	Ssc10_2_13_55778999	C	T	C	benign
CA**	Ssc10_2_13_59895413	A	T	A	benign
CA**	Ssc10_2_13_73266179	G	T	G	benign
CA**	Ssc10_2_13_73281765	C	T	C	benign
CA**	Ssc10_2_13_73281893	G	A	G	benign
CA**	Ssc10_2_13_73369310	C	G	C	benign
CA**	Ssc10_2_13_73479153	C	A	C	benign
CA**	Ssc10_2_13_75735034	C	T	C	benign
CA**	Ssc10_2_13_81350505	C	T	C	benign
CA**	Ssc10_2_13_81357569	C	T	C	benign
CA**	Ssc10_2_13_81403949	G	C	G	benign
CA**	Ssc10_2_13_83036414	C	T	C	benign
CA**	Ssc10_2_13_87524321	G	A	G	benign
CA**	Ssc10_2_13_91076215	C	T	C	benign
CA**	Ssc10_2_13_91080438	C	T	C	benign
CA**	Ssc10_2_13_97475007	C	T	C	benign
CA**	Ssc10_2_13_97481869	G	A	G	benign
CA**	Ssc10_2_13_109051981	C	T	C	benign
CA**	Ssc10_2_13_131135258	C	T	C	benign
CA**	Ssc10_2_13_131579062	G	A	G	benign
CA**	Ssc10_2_13_131585399	C	T	C	probably_damaging
CA**	Ssc10_2_13_131766193	G	A	G	benign
CA**	Ssc10_2_13_140882302	G	A	G	benign
CA**	Ssc10_2_13_140883198	G	C	G	benign
CA**	Ssc10_2_13_141227225	T	A	T	benign
CA**	Ssc10_2_13_141231577	G	A	G	benign
CA**	Ssc10_2_13_143315087	G	C	G	benign
CA**	Ssc10_2_13_144997797	G	A	G	benign
CA**	Ssc10_2_13_145014100	G	A	G	possibly_damaging
CA**	Ssc10_2_13_145017006	G	A	G	probably_damaging
CA**	Ssc10_2_13_145017009	G	A	G	benign
CA**	Ssc10_2_13_147507896	C	T	C	benign
CA**	Ssc10_2_13_147530865	G	T	G	benign
CA**	Ssc10_2_13_147531476	C	T	C	benign
CA**	Ssc10_2_13_147531494	C	T	C	benign
CA**	Ssc10_2_13_147531555	G	T	G	benign
CA**	Ssc10_2_13_147531637	G	C	G	benign
CA**	Ssc10_2_13_147531677	C	T	C	benign
CA**	Ssc10_2_13_147531680	G	T	G	possibly_damaging
CA**	Ssc10_2_13_147575755	G	A	G	benign
CA**	Ssc10_2_13_147576766	C	A	C	benign
CA**	Ssc10_2_13_147578215	C	T	C	benign
CA**	Ssc10_2_13_147805899	G	T	G	benign
CA**	Ssc10_2_13_148184153	G	A	G	benign
CA**	Ssc10_2_13_155860881	C	T	C	benign
CA**	Ssc10_2_13_157336721	G	A	G	benign
CA**	Ssc10_2_13_170900803	C	T	C	benign
CA**	Ssc10_2_13_172487049	G	A	G	benign
CA**	Ssc10_2_13_172531315	C	T	C	benign
CA**	Ssc10_2_13_172531428	G	A	G	benign
CA**	Ssc10_2_13_172531435	C	A	C	benign
CA**	Ssc10_2_13_186855311	C	A	C	benign
CA**	Ssc10_2_13_190063546	C	G	C	benign
CA**	Ssc10_2_13_190063986	C	T	C	benign
CA**	Ssc10_2_13_192514476	G	A	G	benign
CA**	Ssc10_2_13_192997770	C	T	C	benign
CA**	Ssc10_2_13_200448231	C	T	C	benign
CA**	Ssc10_2_13_202669167	G	T	G	benign
CA**	Ssc10_2_13_202698842	A	T	A	benign
CA**	Ssc10_2_13_206258275	C	G	C	benign
CA**	Ssc10_2_13_206342096	C	T	C	benign
CA**	Ssc10_2_13_206376897	C	T	C	benign
CA**	Ssc10_2_13_209966991	C	T	C	benign
CA**	Ssc10_2_13_210099298	C	T	C	benign
CA**	Ssc10_2_13_213451174	G	C	G	benign
CA**	Ssc10_2_13_217096643	C	T	C	benign
CA**	Ssc10_2_13_217164239	C	G	C	benign
CA**	Ssc10_2_14_140281	C	G	C	probably_damaging
CA**	Ssc10_2_14_964468	C	G	C	possibly_damaging
CA**	Ssc10_2_14_1205126	G	A	G	benign
CA**	Ssc10_2_14_4041354	C	G	C	possibly_damaging
CA**	Ssc10_2_14_4529431	G	A	G	benign
CA**	Ssc10_2_14_4529786	G	A	G	probably_damaging
CA**	Ssc10_2_14_4529957	C	T	C	benign
CA**	Ssc10_2_14_4530106	G	A	G	benign
CA**	Ssc10_2_14_6838154	G	A	G	benign
CA**	Ssc10_2_14_6879587	G	T	G	benign
CA**	Ssc10_2_14_6879959	G	A	G	benign
CA**	Ssc10_2_14_7001003	C	G	C	benign
CA**	Ssc10_2_14_9430733	G	A	G	probably_damaging
CA**	Ssc10_2_14_9440133	C	G	C	benign
CA**	Ssc10_2_14_9546746	G	A	G	benign
CA**	Ssc10_2_14_10708202	C	T	C	benign
CA**	Ssc10_2_14_12428874	C	A	C	benign
CA**	Ssc10_2_14_12433454	G	A	G	benign
CA**	Ssc10_2_14_12682216	C	T	C	benign
CA**	Ssc10_2_14_12728968	C	T	C	benign
CA**	Ssc10_2_14_13297253	C	T	C	benign
CA**	Ssc10_2_14_13368344	G	A	G	benign
CA**	Ssc10_2_14_14156222	G	A	G	benign
CA**	Ssc10_2_14_21603744	G	C	G	benign
CA**	Ssc10_2_14_23994369	C	T	C	benign
CA**	Ssc10_2_14_24954703	G	A	G	benign
CA**	Ssc10_2_14_25539468	G	C	G	benign
CA**	Ssc10_2_14_25788660	C	T	C	benign
CA**	Ssc10_2_14_27779338	G	A	G	benign
CA**	Ssc10_2_14_27779498	G	A	G	benign
CA**	Ssc10_2_14_30895926	G	C	G	benign
CA**	Ssc10_2_14_31073112	C	T	C	benign
CA**	Ssc10_2_14_31858500	G	C	G	benign
CA**	Ssc10_2_14_31886174	G	T	G	benign
CA**	Ssc10_2_14_32596291	C	T	C	benign
CA**	Ssc10_2_14_41265530	G	A	G	benign
CA**	Ssc10_2_14_41265533	G	A	G	benign
CA**	Ssc10_2_14_41265560	G	A	G	benign
CA**	Ssc10_2_14_43455858	C	G	C	benign
CA**	Ssc10_2_14_43990722	G	T	G	benign
CA**	Ssc10_2_14_44002484	G	C	G	benign
CA**	Ssc10_2_14_44568089	C	T	C	benign
CA**	Ssc10_2_14_44799883	C	T	C	benign
CA**	Ssc10_2_14_44808733	C	T	C	benign
CA**	Ssc10_2_14_45068941	G	A	G	benign
CA**	Ssc10_2_14_45824599	T	A	T	probably_damaging
CA**	Ssc10_2_14_45824953	G	A	G	benign
CA**	Ssc10_2_14_45825484	G	T	G	benign
CA**	Ssc10_2_14_45825706	G	A	G	benign
CA**	Ssc10_2_14_45826030	G	T	G	benign
CA**	Ssc10_2_14_45826070	C	T	C	benign
CA**	Ssc10_2_14_45831410	C	T	C	possibly_damaging
CA**	Ssc10_2_14_45832127	G	A	G	benign
CA**	Ssc10_2_14_45832664	G	A	G	benign
CA**	Ssc10_2_14_45833353	G	A	G	benign
CA**	Ssc10_2_14_45833379	G	A	G	benign
CA**	Ssc10_2_14_45888744	C	T	C	benign
CA**	Ssc10_2_14_46382726	A	T	A	benign
CA**	Ssc10_2_14_46803391	G	A	G	benign
CA**	Ssc10_2_14_49192810	G	A	G	benign
CA**	Ssc10_2_14_50283140	C	T	C	benign
CA**	Ssc10_2_14_51039702	G	A	G	benign
CA**	Ssc10_2_14_51646254	C	T	C	benign
CA**	Ssc10_2_14_53098544	C	G	C	probably_damaging
CA**	Ssc10_2_14_53288807	C	T	C	benign
CA**	Ssc10_2_14_53707475	G	A	G	benign
CA**	Ssc10_2_14_54263794	C	T	C	benign
CA**	Ssc10_2_14_54648458	C	T	C	benign
CA**	Ssc10_2_14_55128079	C	A	C	benign
CA**	Ssc10_2_14_58603338	C	T	C	benign
CA**	Ssc10_2_14_58800431	C	T	C	benign
CA**	Ssc10_2_14_60119853	T	A	T	benign
CA**	Ssc10_2_14_61818259	G	A	G	benign
CA**	Ssc10_2_14_62094409	G	A	G	benign
CA**	Ssc10_2_14_62094776	C	G	C	benign
CA**	Ssc10_2_14_62469333	C	T	C	benign
CA**	Ssc10_2_14_64209808	T	A	T	benign
CA**	Ssc10_2_14_64275668	C	A	C	benign
CA**	Ssc10_2_14_64288474	C	T	C	benign
CA**	Ssc10_2_14_65057894	C	T	C	benign
CA**	Ssc10_2_14_65059099	C	T	C	benign
CA**	Ssc10_2_14_66262303	C	A	C	benign
CA**	Ssc10_2_14_68437833	G	A	G	benign
CA**	Ssc10_2_14_69957481	G	A	G	benign
CA**	Ssc10_2_14_69957716	C	T	C	benign
CA**	Ssc10_2_14_71902350	G	A	G	benign
CA**	Ssc10_2_14_77991805	G	A	G	benign
CA**	Ssc10_2_14_77991962	G	A	G	benign
CA**	Ssc10_2_14_78986715	C	G	C	benign
CA**	Ssc10_2_14_79116074	C	T	C	benign
CA**	Ssc10_2_14_80156465	G	A	G	benign
CA**	Ssc10_2_14_80599964	G	A	G	benign
CA**	Ssc10_2_14_80616944	G	A	G	benign
CA**	Ssc10_2_14_81229986	C	T	C	benign
CA**	Ssc10_2_14_82084362	G	C	G	benign
CA**	Ssc10_2_14_82087288	C	T	C	benign
CA**	Ssc10_2_14_82585860	G	A	G	benign
CA**	Ssc10_2_14_82623532	G	A	G	benign
CA**	Ssc10_2_14_82647976	G	A	G	benign
CA**	Ssc10_2_14_82758331	T	A	T	benign
CA**	Ssc10_2_14_82760505	G	A	G	benign
CA**	Ssc10_2_14_83791752	C	T	C	probably_damaging
CA**	Ssc10_2_14_84027103	G	T	G	possibly_damaging
CA**	Ssc10_2_14_88699138	T	A	T	benign
CA**	Ssc10_2_14_91107115	G	A	G	benign
CA**	Ssc10_2_14_95499402	G	A	G	benign
CA**	Ssc10_2_14_95500093	G	C	G	benign
CA**	Ssc10_2_14_95811546	C	T	C	benign
CA**	Ssc10_2_14_95848015	C	T	C	benign
CA**	Ssc10_2_14_96125783	C	G	C	benign
CA**	Ssc10_2_14_96405300	G	A	G	benign
CA**	Ssc10_2_14_96497722	C	T	C	benign
CA**	Ssc10_2_14_96611584	A	T	A	benign
CA**	Ssc10_2_14_96614837	C	T	C	benign
CA**	Ssc10_2_14_97359240	T	A	T	benign
CA**	Ssc10_2_14_97418731	G	A	G	benign
CA**	Ssc10_2_14_97821534	C	G	C	benign
CA**	Ssc10_2_14_97821677	G	A	G	benign
CA**	Ssc10_2_14_97822263	C	T	C	benign
CA**	Ssc10_2_14_97822274	C	T	C	benign
CA**	Ssc10_2_14_97823273	C	A	C	benign
CA**	Ssc10_2_14_97823525	G	A	G	benign
CA**	Ssc10_2_14_97913504	C	A	C	benign
CA**	Ssc10_2_14_97913722	G	A	G	benign
CA**	Ssc10_2_14_97969387	G	C	G	benign
CA**	Ssc10_2_14_97979466	C	T	C	benign
CA**	Ssc10_2_14_98578478	C	T	C	benign
CA**	Ssc10_2_14_98580295	G	A	G	benign
CA**	Ssc10_2_14_98670757	T	A	T	possibly_damaging
CA**	Ssc10_2_14_98673006	C	T	C	benign
CA**	Ssc10_2_14_105632433	G	A	G	benign
CA**	Ssc10_2_14_107883754	G	A	G	benign
CA**	Ssc10_2_14_108490920	G	A	G	benign
CA**	Ssc10_2_14_109646665	C	A	C	benign
CA**	Ssc10_2_14_109929886	G	A	G	possibly_damaging
CA**	Ssc10_2_14_110187467	G	A	G	benign
CA**	Ssc10_2_14_110210521	C	A	C	benign
CA**	Ssc10_2_14_110210830	C	G	C	benign
CA**	Ssc10_2_14_110269996	C	T	C	benign
CA**	Ssc10_2_14_110567385	C	G	C	benign
CA**	Ssc10_2_14_110569329	G	A	G	benign
CA**	Ssc10_2_14_110569371	C	A	C	benign
CA**	Ssc10_2_14_114191204	C	G	C	benign
CA**	Ssc10_2_14_115830950	G	C	G	benign
CA**	Ssc10_2_14_116122295	C	T	C	benign
CA**	Ssc10_2_14_117133347	C	G	C	benign
CA**	Ssc10_2_14_118624701	G	A	G	benign
CA**	Ssc10_2_14_120168773	G	A	G	benign
CA**	Ssc10_2_14_120309326	C	A	C	benign
CA**	Ssc10_2_14_120356508	G	T	G	benign
CA**	Ssc10_2_14_120404204	G	C	G	benign
CA**	Ssc10_2_14_120937253	C	T	C	benign
CA**	Ssc10_2_14_120958622	C	T	C	benign
CA**	Ssc10_2_14_122935070	G	A	G	benign
CA**	Ssc10_2_14_122935134	G	T	G	benign
CA**	Ssc10_2_14_123858253	C	G	C	benign
CA**	Ssc10_2_14_133630418	C	T	C	benign
CA**	Ssc10_2_14_133631904	A	T	A	benign
CA**	Ssc10_2_14_133631962	C	T	C	benign
CA**	Ssc10_2_14_133634218	C	T	C	benign
CA**	Ssc10_2_14_133641299	C	A	C	benign
CA**	Ssc10_2_14_133645212	G	A	G	benign
CA**	Ssc10_2_14_136757921	C	A	C	benign
CA**	Ssc10_2_14_138121936	T	A	T	benign
CA**	Ssc10_2_14_138121946	G	A	G	benign
CA**	Ssc10_2_14_138135339	G	A	G	benign
CA**	Ssc10_2_14_138201171	G	A	G	benign
CA**	Ssc10_2_14_146788306	C	T	C	benign
CA**	Ssc10_2_14_146793040	C	T	C	benign
CA**	Ssc10_2_14_151206792	C	G	C	benign
CA**	Ssc10_2_14_152276090	G	C	G	benign
CA**	Ssc10_2_14_152276105	G	C	G	benign
CA**	Ssc10_2_14_152337193	C	T	C	benign
CA**	Ssc10_2_14_153428276	C	T	C	benign
CA**	Ssc10_2_15_1215356	T	A	T	benign
CA**	Ssc10_2_15_17511595	G	T	G	benign
CA**	Ssc10_2_15_17511719	G	T	G	probably_damaging
CA**	Ssc10_2_15_17512513	G	A	G	probably_damaging
CA**	Ssc10_2_15_17512630	G	A	G	benign
CA**	Ssc10_2_15_18486932	G	A	G	benign
CA**	Ssc10_2_15_20297150	C	T	C	probably_damaging
CA**	Ssc10_2_15_20298079	G	A	G	benign
CA**	Ssc10_2_15_20298219	C	T	C	benign
CA**	Ssc10_2_15_20298232	G	C	G	benign
CA**	Ssc10_2_15_26851361	G	A	G	benign
CA**	Ssc10_2_15_26895165	G	T	G	benign
CA**	Ssc10_2_15_29040740	A	T	A	benign
CA**	Ssc10_2_15_36119542	C	G	C	benign
CA**	Ssc10_2_15_36161042	G	A	G	benign
CA**	Ssc10_2_15_36418057	C	T	C	benign
CA**	Ssc10_2_15_36537820	G	A	G	probably_damaging
CA**	Ssc10_2_15_36557035	C	G	C	benign
CA**	Ssc10_2_15_39392454	C	T	C	benign
CA**	Ssc10_2_15_43093959	C	A	C	benign
CA**	Ssc10_2_15_43094189	C	T	C	benign
CA**	Ssc10_2_15_52482125	T	A	T	benign
CA**	Ssc10_2_15_52942066	C	T	C	benign
CA**	Ssc10_2_15_53136903	G	C	G	benign
CA**	Ssc10_2_15_53153999	G	T	G	benign
CA**	Ssc10_2_15_53161002	A	T	A	benign
CA**	Ssc10_2_15_53245192	G	T	G	benign
CA**	Ssc10_2_15_53276621	C	T	C	benign
CA**	Ssc10_2_15_55061340	C	T	C	benign
CA**	Ssc10_2_15_55688367	G	C	G	benign
CA**	Ssc10_2_15_55700999	C	T	C	benign
CA**	Ssc10_2_15_59359742	C	T	C	possibly_damaging
CA**	Ssc10_2_15_59359902	G	T	G	benign
[truncated: 24,778 more rows]

## Sheet: Summary_by_pop
Summary classification of mutations by breed using Polyphen2
pop	Total number potentially damaging	Total number benign	Percentage potentially damaging*	Het_NGS
CS**	301	2493	4.88954	0.000823488
DU	65	539	1.05588	0.00119701
MA	248	2182	4.02859	0.000555161
CT	166	1478	2.69656	0.000915728
LB**	278	2489	4.51592	0.00150193
CA**	256	2295	4.15854	0.00114219
MW	168	1532	2.72904	0.00129964
TA	197	1837	3.20013	0.00107477
IB	138	1373	2.24172	0.000951324
GO	178	1805	2.89149	0.00111852
BS	124	1276	2.01429	0.00156181
LW	119	1226	1.93307	0.00135045
PI	120	1305	1.94932	0.00157646
CM	107	1201	1.73814	0.00135099
LR	102	1177	1.65692	0.00152336
* Percentage considering the 6,156 positions with polyphen information available
** Only one animal considered
