# Supplementary material for: Whole-genome sequence analysis reveals differences in population management and selection of European low-input pig breeds
Source: BMC Genomics. 2014 Jul 16;15(1):601. doi: 10.1186/1471-2164-15-601 (PMC4117957; doi:10.1186/1471-2164-15-601)
Supplement: Supplementary file 6 — Additional file 6: SNPs in coding sequence with extreme differences in allele frequencies (F st = 1) between commercial and local pig populations. (XLSX 18 KB) [file 12864_2013_6301_MOESM6_ESM.xlsx]

## Sheet: Sheet1
SNP	Position	Gene	Ortholog	Commercial_allele	Local__allele	Polyohen2_Local_allele	Warthog	Meishan1/Meishan2	WB_south_China	WB_north_China1/WB_north_China2	WB_Europe1/WB_Europe2	Local pigs carrying the Loca_allele
Ssc10_2_5_65286160	5:65286160	A2M	ort	G	A	NA	GG	GG/GG	GA	GG/GG	GG/GG	MA
Ssc10_2_3_7128197	3:7128197	AZGP1	ort	A	G	probably_damaging	AA	AA/AA	AA	AA/AA	AA/GG	MA,CS,GO
Ssc10_2_2_66449690	2:66449690	DNASE2	ort	T	C	benign	CC	CC/CC	CC	CC/CC	CC/CC	CS, CT, IB, ITA
Ssc10_2_13_148505566	13:148505566	HCLS1	ort	G	A	NA	GG	GG/GG	GG	GG/GG	GG/GG	MA
Ssc10_2_11_82954727	11:82954727	LIG4	ort	C	T	NA	CC	CC/CC	CC	CC/CC	CC/CC	MA
Ssc10_2_4_105051557	4:105051557	PGLYRP4	ort	A	G	benign	AA	AA/AA	AG	AA/AA	AA/AA	TA
Ssc10_2_4_105051601	4:105051601	PGLYRP4	ort	G	A	NA	GG	GG/GG	GG	GG/GG	GG/GG	TA
Ssc10_2_4_105053294	4:105053294	PGLYRP4	ort	C	T	NA	CC	CC/CT	CC	CC/CC	TT/TT	BS, LB
Ssc10_2_4_105055981	4:105055981	PGLYRP4	ort	T	A	benign	TT	TT/TT	TT	NA	AA/AA	BS, LB
Ssc10_2_14_42825089	14:42825089	PLA2G1B	ort	C	A	NA	AA	CC/CC	AA	CC/CC	CC/CC	LB, TA,1 BS
Ssc10_2_13_75597972	13:75597972	PPARG	ort	A	G	benign	AA	GG/GG	GG	AA/AA	AA/AA	GO
Ssc10_2_9_59054114	9:59054114	TIRAP	ort	C	T	NA	CC	CC/CC	CC	CC/CC	CC/CC	CM
Ssc10_2_6_134153628	6:134153628	IL12RB2	ort	C	T	NA	TT	CT/TT	TT	CT/TT	CT/CT	GO, MW, TA, CA
Ssc10_2_6_134159658	6:134159658	IL12RB2	ort	C	A	NA	AA	AA/AA	CC	CC/CA	CA/CA	GO, MW, TA, CA
Ssc10_2_6_134161759	6:134161759	IL12RB2	ort	A	C	benign	AA	AA/AA	AA	AA/AA	AA/AC	TA, GO, CA
Ssc10_2_3_60073460	3:60073460	EIF2AK3	ort	A	C	NA	AA	AA/AA	AA	AA/AA	AA/AA	MA, 1CM, 1 MW, 1TA
Ssc10_2_3_60082138	3:60082138	EIF2AK3	ort	G	A	NA	GG	GA/AA	GG	AA/GA	GG/GG	MA, 1CM, 1 MW, 1TA
Ssc10_2_3_60086850	3:60086850	EIF2AK3	ort	A	G	NA	AA	AA/AA	AA	AA/AA	AA/AA	MA, 1CM, 1 MW
Ssc10_2_3_60093276	3:60093276	EIF2AK3	ort	A	G	benign	GG	GG/GG	AA	GG/GG	AA/AA	MA, 1CM, 1 MW, 1TA
Ssc10_2_13_119186642	13:119186642	PLD1	ort	C	T	NA	CC	CC/CC	CC	CC/CC	CC/CC	CT
Ssc10_2_13_37862193	13:37862193	STAB1	ort	A	G	benign	GG	GG/GG	GG	NA	AA/AA	GO, 1BS
Ssc10_2_4_84484881	4:84484881	OPRK1	No ort	A	G	NA	GG	GG/GG	GG	GG/GG	AG/GG	MA, 1 BS, 1CM
Ssc10_2_15_142757024	15:142757024	AGFG1	ort	A	G	benign	AA	AA/AA	AA	AA/AA	AA/AA	MA, MW, CA, 1 IB
Ssc10_2_10_24626683	10:24626683	ASPM	ort	C	T	NA	TT	TT/TT	TT	TC/TT	TC/CC	BS, 1CM, 1 GO
Ssc10_2_6_26460717	6:26460717	BBS2	ort	C	T	NA	CT	CC/CC	CC	CC/CC	CC/CC	MA, 1IB
Ssc10_2_1_85868280	1:85868280	DDO	ort	C	T	NA	CC	CC/CC	CC	CC/CC	CT/CT	MA
Ssc10_2_13_73369310	13:73369310	FANCD2	ort	C	G	benign	CC	CC/CC	GC	GC/GG	CC/CC	GO
Ssc10_2_7_34276744	7:34276744	GGNBP1	ort	G	C	NA	GG	GC/GG	GG	GG/GG	GG/GG	TA
Ssc10_2_14_7029347	14:7029347	PIWIL2	No ort	G	A	NA	GG	GG/GG	GG	AA/GA	GG/GG	GO
Ssc10_2_4_82607888	4:82607888	PLAG1	ort	G	A	NA	GG	GG/GG	GG	GG/GG	GA/AA	MA
Ssc10_2_1_264674417	1:264674417	RECK	ort	C	T	NA	CC	CC/CC	CC	CC/CC	CC/CC	MA
Ssc10_2_16_71495023	16:71495023	SOX30	ort	T	C	benign	TT	TT/TT	TT	TT/TT	TT/TT	CT, 1BS, 1CM
Ssc10_2_16_71497276	16:71497276	SOX30	ort	G	A	NA	GG	GG/GG	GG	GG/GG	GG/GG	CT, 1BS, 1CM
Ssc10_2_18_14880354	18:14880354	STRA8	ort	G	A	NA	GG	GG/GA	GG	AA/GG	AA/GG	CS, IB, LB, 1CT
Ssc10_2_1_8771346	1:8771346	PLG	ort	A	G	NA	AA	AA/AA	AA	AA/AA	AA/AA	TA
Ssc10_2_1_8778372	1:8778372	PLG	ort	A	G	benign	NA	AA/AA	AA	AG/AG	AA/AA	TA
Ssc10_2_1_8786484	1:8786484	PLG	ort	C	T	NA	CC	CC/TT	CC	TC/TT	CC/CC	TA
Ssc10_2_1_8786489	1:8786489	PLG	ort	C	A	NA	CC	CC/AA	CC	AC/AA	CC/CC	TA
Ssc10_2_11_72012909	11:72012909	DZIP1	ort	T	C	probably_damaging	TT	TC/CC	CC	NA	TT/TT	CM, TA
Ssc10_2_11_53764488	11:53764488	CLN5	ort	G	A	NA	AA	AA/AA	GA	AA/AA	GG/GG	GO
Ssc10_2_1_305093710	1:305093710	LAMC3	ort	G	A	NA	NA	GG/GG	NA	GG/GG	GG/GA	MA, CA
Ssc10_2_14_104698076	14:104698076	PCDH15	ort	G	A	NA	GG	GG/GG	GG	GG/GG	GG/GG	GO
Ssc10_2_8_75669306	8:75669306	PPEF2	ort	C	T	NA	CC	TT/CC	TT	TT/CT	CC/CC	BS, TA
Ssc10_2_14_15179947	14:15179947	RP1L1	ort	G	C	NA	GG	GG/GG	GG	GG/GG	GG/GG	GO
Ssc10_2_14_15180859	14:15180859	RP1L1	ort	G	A	NA	GG	GG/GG	GG	GG/GG	GG/GG	GO, CA
Ssc10_2_18_7267473	18:7267473	TAS2R40	ort	A	C	probably_damaging	CC	CC/CC	CC	CC/CC	AA/CC	MA, CS, LB
Ssc10_2_18_7267487	18:7267487	TAS2R40	ort	T	C	benign	CC	TC/TC	CC	TC/CC	TT/CC	MA, CS, LB
Ssc10_2_18_7267757	18:7267757	TAS2R40	ort	A	G	NA	AA	AG/AG	GG	AA/AA	AA/GG	MA, CS
Ssc10_2_2_44701517	2:44701517	USH1C	ort	A	G	possibly_damaging	AA	AA/AA	AA	AA/AA	GG/AG	MA, 1BS, 1CT, 1MW
Ssc10_2_15_145562675	15:145562675	HTR2B	ort	T	G	benign	TT	TT/TT	TT	TT/TT	TT/TT	MW
Ssc10_2_13_73102488	13:73102488	CAMK1	ort	G	A	NA	GG	GA/GG	GG	GG/GG	GG/GG	GO
Ssc10_2_8_20572946	8:20572946	CCKAR	ort	C	G	NA	CC	CC/CC	CC	CC/CC	CC/CC	TA
Ssc10_2_13_62949091	13:62949091	CHL1	ort	C	T	benign	CC	CC/CC	TT	NA	CC/CC	GO
Ssc10_2_7_33615943	7:33615943	DST	ort	G	A	NA	GG	GG/GG	GG	GG/GG	AA/GA	TA
Ssc10_2_15_124144458	15:124144458	MAP2	ort	T	C	benign	CC	CC/TC	TC	CC/CC	TT/TT	TA
Ssc10_2_2_6612801	2:6612801	NRXN2	ort	A	C	NA	NA	AA/AA	AA	AA/AA	AA/AA	TA
Ssc10_2_8_75669306	8:75669306	PPEF2	ort	C	T	NA	CC	TT/CC	TT	TT/CT	CC/CC	TA, 1BS, 1CT
Ssc10_2_14_1184844	14:1184844	SEMA4D	ort	T	C	benign	TT	CC/CC	TC	CC/CC	TT/TT	MW, 1 TA
Ssc10_2_13_210874446	13:210874446	TTC3	ort	C	T	NA	CC	CC/CC	CC	CC/CC	CC/CC	MA
Ssc10_2_1_129784825	1:129784825	UNC13C	ort	C	T	NA	CC	CC/CC	CC	CC/CC	CC/CC	MA
Ssc10_2_1_130427491	1:130427491	UNC13C	ort	G	A	NA	GG	GG/GG	GG	GG/GG	GG/GG	MA
Ssc10_2_1_130428160	1:130428160	UNC13C	ort	A	G	benign	GG	AA/AA	AG	AA/AA	AA/AA	MA
Ssc10_2_1_130429385	1:130429385	UNC13C	ort	T	C	benign	CC	TT/TT	TC	TT/TT	TT/TT	MA
Ssc10_2_1_130429642	1:130429642	UNC13C	ort	T	C	NA	TT	TT/TT	TT	TT/TT	TT/TT	MA
Ssc10_2_1_130429745	1:130429745	UNC13C	ort	G	T	NA	TT	GG/GG	GT	GG/GG	GG/GG	MA
Ssc10_2_1_130429813	1:130429813	UNC13C	ort	G	A	NA	GG	GG/GG	GA	GG/GG	GG/GG	MA
Ssc10_2_14_55148110	14:55148110	ZDHHC8	ort	G	A	NA	GG	GG/GG	GG	GG/GG	NA	MA, CS, GO
Ssc10_2_14_104698076	14:104698076	PCDH15	ort	G	A	NA	GG	GG/GG	GG	GG/GG	GG/GG	GO
Ssc10_2_17_61896465	17:61896465	CYP24A1	ort	T	C	benign	CC	TT/TT	TT	TT/TT	CC/TC	GO
Ssc10_2_14_34551936	14:34551936	CUX2	ort	A	G	possibly_damaging	AA	AA/AA	AA	AA/AA	AA/AA	CM, 1 TA, 1 GO, LB
Ssc10_2_2_6248935	2:6248935	CDCA5	ort	G	A	NA	GG	GG/GG	GG	GG/GG	GG/GG	TA
Ssc10_2_18_7091013	18:7091013	EPHA1	ort	A	G	NA	GG	GG/GG	GG	GG/GG	NA	MA
Ssc10_2_18_7091044	18:7091044	EPHA1	ort	G	A	NA	AA	AA/AA	AA	AA/AA	NA	MA
Ssc10_2_1_159904677	1:159904677	FAN1	ort	T	C	benign	CC	TT/TT	TT	TT/TT	TT/TT	MA
Ssc10_2_1_159904762	1:159904762	FAN1	ort	T	C	benign	CC	TT/TT	TT	TT/TT	TT/TT	MA
Ssc10_2_1_159904851	1:159904851	FAN1	ort	G	C	NA	CC	GG/GG	GG	GG/GG	GG/GG	MA
Ssc10_2_1_159904966	1:159904966	FAN1	ort	T	G	benign	TT	TT/TT	TT	TT/TT	TT/TT	MA
Ssc10_2_1_159904984	1:159904984	FAN1	ort	A	C	benign	CC	AA/AA	AA	AA/AA	AA/AA	MA
Ssc10_2_1_159905098	1:159905098	FAN1	ort	T	C	benign	CC	TT/TT	TT	TT/TT	TT/TT	MA
Ssc10_2_1_159905277	1:159905277	FAN1	ort	G	A	NA	GG	GG/GG	GG	GG/GG	GG/GG	MA
Ssc10_2_3_128216231	3:128216231	GEN1	ort	C	T	NA	CC	CC/CC	CC	CC/CC	CC/CC	TA, 1GO
Ssc10_2_3_128216953	3:128216953	GEN1	ort	C	T	NA	TT	CC/CC	CT	CC/CC	CC/CC	TA, 1GO
Ssc10_2_4_121409458	4:121409458	KIAA1324	ort	C	T	NA	CC	CC/CC	CC	CC/CC	CC/CC	MA
Ssc10_2_10_13570563	10:13570563	MIA3	ort	C	T	NA	CC	CC/CC	CC	NA	CC/CC	MA
Ssc10_2_6_153415868	6:153415868	MUTYH	ort	G	T	NA	GG	GG/GG	GG	GG/GG	GG/GG	CM, 1IB
Ssc10_2_6_153415906	6:153415906	MUTYH	ort	C	T	NA	CC	TT/CC	CC	CT/CC	CC/CC	CM, 1IB
Ssc10_2_6_153418004	6:153418004	MUTYH	ort	C	T	NA	CC	CC/CC	CC	CC/CC	CC/CC	CM, 1IB
Ssc10_2_12_57887933	12:57887933	MYH13	ort	T	C	NA	TT	TT/TT	TT	TT/TT	TT/TT	MA
Ssc10_2_1_180053354	1:180053354	NEDD4L	ort	T	A	NA	AA	TT/TT	TT	TT/TT	TT/TT	IB, 1TA
Ssc10_2_1_180054668	1:180054668	NEDD4L	ort	T	G	NA	GG	TT/TT	TT	TT/TT	TT/TT	IB, 1TA
Ssc10_2_18_32283894	18:32283894	TFEC	ort	C	T	NA	CC	TT/CC	TT	TT/TT	CT/CC	GO, 1 MW
Ssc10_2_9_73652981	9:73652981	DYRK3	ort	C	T	NA	CC	CC/CC	CC	CC/CC	CC/CC	MA
Ssc10_2_8_71336644	8:71336644	ENAM	ort	G	A	benign	AA	AA/AA	AA	AA/AA	GG/GG	GO, TA, 1MA, 1CT, 1BS, 1MW
Ssc10_2_5_18585807	5:18585807	KRT4	ort	C	A	NA	AA	CA/AA	AA	AA/CA	CC/AA	TA, 1MW
Ssc10_2_1_132932589	1:132932589	LEO1	ort	C	A	NA	CC	CC/CC	CA	CC/CC	NA	MA
Ssc10_2_6_88271437	6:88271437	MACF1	ort	A	G	benign	AA	AA/AA	AA	AA/AA	GG/AG	1CT, IB
Ssc10_2_11_54306313	11:54306313	SCEL	ort	A	T	probably_damaging	AA	AT/AT	AT	TT/TT	AA/AA	GO
Ssc10_2_7_105972958	7:105972958	VASH1	ort	C	G	benign	CC	CC/CC	CC	CC/CC	CC/CC	CM, TA
Ssc10_2_1_31474705	1:31474705	FAM54A	ort	T	C	benign	TT	TT/TT	TT	TT/TT	CC/CC	MA, IB, 1CT
