# Supplementary material for: Whole-genome sequence analysis reveals differences in population management and selection of European low-input pig breeds
Source: BMC Genomics. 2014 Jul 16;15(1):601. doi: 10.1186/1471-2164-15-601 (PMC4117957; doi:10.1186/1471-2164-15-601)
Supplement: Supplementary file 7 — Additional file 7: Permutation analysis to test if patterns of overlapping between non-synonymous SNPs and QTLs were significantly different from random. (XLSX 21 KB) [file 12864_2013_6301_MOESM7_ESM.xlsx]

## Sheet: Sheet1
QTL-category	QTL-type	Overlap	Mean_overlap_permuted	num_reps	p-val
Health_Association	Melanoma_susceptibility	47	32.28	1000	< 0.001
Meat_&_Carcass_Quality_QTL	Liver_weight	30	15.4	1000	< 0.001
Exterior_QTL	Ear_weight	29	15.44	1000	< 0.001
Health_Association	Lymphocyte_number	29	11.64	1000	< 0.001
Meat_&_Carcass_Quality_Association	Muscle_fat_content	28	13.82	1000	< 0.001
Exterior_QTL	Ear_area	28	14.4	1000	< 0.001
Meat_&_Carcass_Quality_QTL	Margaric_acid_percentage	5	0.97	1000	< 0.001
Meat_&_Carcass_Quality_QTL	Musculus_gluteus_weight	4	0.13	1000	< 0.001
Exterior_Association	Body_depth	4	0.2	1000	< 0.001
Meat_&_Carcass_Quality_Association	Fat_area	42	26.86	1000	0.001
Exterior_Association	Feet_Leg_conformation	34	18.91	1000	0.001
Exterior_Association	Ear_size	13	5.68	1000	0.002
Health_Association	hematocrit	33	22.09	1000	0.003
Health_QTL	Potassium_level	26	15.76	1000	0.003
Meat_&_Carcass_Quality_Association	Linoleic_acid_percentage	19	10.23	1000	0.0035
Production_Association	Body_weight	84	73.67	1000	0.004
Exterior_Association	Body_width	1	0.01	1000	0.004
Meat_&_Carcass_Quality_Association	Marbling	31	20.44	1000	0.0045
Exterior_Association	Hind_leg_conformation	25	15.76	1000	0.0075
Production_Association	Feed_intake	24	14.92	1000	0.0075
Health_Association	leukocyte_number	32	21.74	1000	0.0084
Production_Association	Days_to_110_kg	2	0.21	1000	0.0085
Health_QTL	Stress-induced_alteration_in_number_of_neutrophils	2	0.2	1000	0.0095
Production_Association	average_daily_gain	76	65.61	1000	0.011
Health_Association	PRRSV_antibody_titer	18	10.46	1000	0.011
Meat_&_Carcass_Quality_QTL	Ratio_of_semitendinosus_weight_to_dissected_muscles_in_ham_weigh	1	0.03	1000	0.0125
Reproduction_QTL	teat_number	60	48.87	1000	0.0145
Health_QTL	Creatinine_level	33	23.56	1000	0.015
Meat_&_Carcass_Quality_QTL	Head_weight	30	21.12	1000	0.0185
Meat_&_Carcass_Quality_Association	Leaf_fat_weight	41	31.91	1000	0.0205
Meat_&_Carcass_Quality_Association	Number_of_muscle_fibers_per_unit_area	9	4.73	1000	0.0345
Meat_&_Carcass_Quality_Association	Stearic_acid_percentage	15	9.44	1000	0.0365
Meat_&_Carcass_Quality_Association	Ham_meat_weight	10	5.76	1000	0.04
Health_Association	Platelet_distribution_width	9	4.88	1000	0.0445
Meat_&_Carcass_Quality_QTL	Fat_to_meat_ratio	27	20.4	1000	0.0555
Exterior_QTL	Glucose_level	7	3.89	1000	0.061
Health_QTL	Change_in_Mycoplasma_hyopneumoniae_antibody_titer	7	3.87	1000	0.066
Meat_&_Carcass_Quality_Association	Biceps_brachii	1	0.14	1000	0.0695
Meat_&_Carcass_Quality_Association	Loin_muscle_area	65	57.95	1000	0.0735
Meat_&_Carcass_Quality_Association	Palmitoleic_acid_percentage	9	5.36	1000	0.0735
Meat_&_Carcass_Quality_QTL	Number_of_capillaries_per_type_I_fiber	4	1.92	1000	0.0845
Meat_&_Carcass_Quality_QTL	Shear_force_at_first_peak	14	9.98	1000	0.088
Exterior_QTL	Cortisol_level	6	3.33	1000	0.088
Meat_&_Carcass_Quality_QTL	Percentage_giant_fibers	3	1.3	1000	0.0925
Meat_&_Carcass_Quality_Association	Percentage_type_I_fibers	14	10.12	1000	0.094
Health_Association	White_blood_cell_counts	29	23.52	1000	0.096
Meat_&_Carcass_Quality_QTL	Subacid_smell	7	4.2	1000	0.0975
Meat_&_Carcass_Quality_Association	Side_fat_thickness	30	24.45	1000	0.104
Meat_&_Carcass_Quality_Association	Drip_loss	43	36.83	1000	0.1045
Meat_&_Carcass_Quality_Association	Dressing_percentage	39	33.29	1000	0.1105
Meat_&_Carcass_Quality_Association	skatole	11	7.74	1000	0.1185
Meat_&_Carcass_Quality_Association	Abdominal_fat	36	30.55	1000	0.1195
Meat_&_Carcass_Quality_Association	Oleic_acid_percentage	7	4.56	1000	0.1245
Health_QTL	Body_temperature	9	6.29	1000	0.1415
Health_QTL	Haptoglobin_concentration	22	17.89	1000	0.142
Health_QTL	Mycoplasma_hyopneumoniae_antibody_titer	14	10.77	1000	0.142
Meat_&_Carcass_Quality_Association	Skin_weight	1	0.29	1000	0.145
Health_Association	Mean_corpuscular_volume	8	5.57	1000	0.1575
Health_QTL	HDL_cholesterol	6	4.01	1000	0.1575
Meat_&_Carcass_Quality_QTL	Empty_body_lipid_content	10	7.58	1000	0.175
Meat_&_Carcass_Quality_QTL	Diameter_fibers	26	22.15	1000	0.176
Health_QTL	Chronic_pleuritis	1	0.36	1000	0.178
Health_QTL	Basophil_number	7	5	1000	0.1805
Meat_&_Carcass_Quality_Association	Spareribs_weight	10	7.56	1000	0.1825
Health_QTL	LDL_cholesterol	15	12.19	1000	0.183
Meat_&_Carcass_Quality_QTL	intestinal_fat_weight	28	24.13	1000	0.1865
Meat_&_Carcass_Quality_Association	Carcass	66	61.65	1000	0.1885
Meat_&_Carcass_Quality_Association	Estimated_carcass_lean_content	32	28.21	1000	0.199
Meat_&_Carcass_Quality_QTL	Number_of_capillaries_per_type_IIa_fiber	2	1.11	1000	0.201
Health_QTL	HDL/LDL_ratio	10	7.89	1000	0.211
Meat_&_Carcass_Quality_Association	Lean_meat	36	32.37	1000	0.215
Meat_&_Carcass_Quality_QTL	Number_of_capillaries_per_muscle_fiber	2	1.14	1000	0.216
Meat_&_Carcass_Quality_QTL	Empty_body_protein_linear	1	0.45	1000	0.217
Meat_&_Carcass_Quality_Association	hr_pH_decline	7	5.31	1000	0.2185
Meat_&_Carcass_Quality_QTL	Musculus_biceps_femoris_and_ham	1	0.46	1000	0.2225
Production_Association	Daily_feed_intake	13	10.86	1000	0.224
Exterior_Association	Osteochondrosis_score	16	13.59	1000	0.2275
Health_QTL	Tetanus_antibody_titer	6	4.45	1000	0.2285
Meat_&_Carcass_Quality_QTL	R-value	1	0.49	1000	0.236
Meat_&_Carcass_Quality_Association	indole,_laboratory	4	2.8	1000	0.2365
Meat_&_Carcass_Quality_QTL	R-value_/_diameter_of_white_fibers	1	0.49	1000	0.2365
Exterior_Association	Hind_feet_conformation	3	2.01	1000	0.2385
Meat_&_Carcass_Quality_QTL	Lactate_/_diameter_of_white_fibers	1	0.49	1000	0.2385
Meat_&_Carcass_Quality_QTL	subjective_pork_odor	6	4.63	1000	0.243
Meat_&_Carcass_Quality_Association	Water_holding_capacity	11	9	1000	0.244
Health_QTL	Calcium_level	12	9.98	1000	0.2475
Meat_&_Carcass_Quality_QTL	Total_shear_work	10	8.15	1000	0.2475
Meat_&_Carcass_Quality_QTL	Number_of_white_fibers	1	0.52	1000	0.249
Meat_&_Carcass_Quality_Association	Conductivity_post-mortem	46	42.64	1000	0.251
Meat_&_Carcass_Quality_QTL	Trimmed_wholesale_product_/_carcass_weight	6	4.76	1000	0.262
Meat_&_Carcass_Quality_QTL	Lean_cuts_percentage	9	7.43	1000	0.2685
Meat_&_Carcass_Quality_QTL	Melting_point	4	3.11	1000	0.285
Meat_&_Carcass_Quality_QTL	Feet_weight	6	4.82	1000	0.2885
Production_Association	Feed_conversion_ratio	20	17.99	1000	0.2915
Health_QTL	Lactate_level	4	3.1	1000	0.2935
Exterior_QTL	rhinitis	5	4.1	1000	0.304
Meat_&_Carcass_Quality_Association	Fat_androstenone_level	13	11.43	1000	0.305
Meat_&_Carcass_Quality_Association	Average_lactate	2	1.49	1000	0.3115
Health_QTL	Hemolytic_complement_activity	6	5.05	1000	0.314
Meat_&_Carcass_Quality_QTL	External_fat_on_ham	23	21.23	1000	0.332
Meat_&_Carcass_Quality_Association	Average_backfat_thickness	60	57.91	1000	0.336
Health_QTL	Granular_leukocyte_to_lymphocyte_ratio	2	1.56	1000	0.337
Meat_&_Carcass_Quality_QTL	NADP-malate_dehydrogenase_activity	2	1.59	1000	0.3415
Health_QTL	Change_in_tetanus_antibody_titer	1	0.74	1000	0.3415
Meat_&_Carcass_Quality_Association	Relative_area_of_type_IIb_fibers	2	1.61	1000	0.343
Meat_&_Carcass_Quality_QTL	Shoulder_meat_weight	15	13.69	1000	0.3435
Production_QTL	Loin_Eye_Area_Linear	1	0.74	1000	0.348
Meat_&_Carcass_Quality_Association	Palmitic_acid_percentage	7	6.33	1000	0.36
Meat_&_Carcass_Quality_QTL	Knuckle_ham_weight	1	0.78	1000	0.36
Health_QTL	Change_in_interferon-gamma_level	3	2.58	1000	0.366
Production_QTL	Small_intestine_length	8	7.3	1000	0.3785
Reproduction_Association	Number_of_stillborn	7	6.46	1000	0.3865
Meat_&_Carcass_Quality_QTL	Fat_protein_content	9	8.26	1000	0.387
Health_QTL	Blood_pH	5	4.56	1000	0.389
Health_QTL	Phosphate_level	3	2.68	1000	0.3925
Meat_&_Carcass_Quality_QTL	Subcutaneous_fat_thickness	2	1.8	1000	0.396
Meat_&_Carcass_Quality_Association	Reflectance_value	1	0.89	1000	0.403
Meat_&_Carcass_Quality_Association	androstenone	15	14.3	1000	0.412
Meat_&_Carcass_Quality_Association	Belly_area	41	40.09	1000	0.4205
Meat_&_Carcass_Quality_QTL	subjective_abnormal_odor	3	2.82	1000	0.426
Meat_&_Carcass_Quality_Association	Percentage_type_IIb_fibers	10	9.62	1000	0.43
Health_QTL	Interferon-gamma	13	12.67	1000	0.448
Meat_&_Carcass_Quality_QTL	Smell_intensity	6	5.86	1000	0.4485
Meat_&_Carcass_Quality_Association	Loin_muscle_width	1	1.01	1000	0.4595
Meat_&_Carcass_Quality_Association	Rib_weight	1	1.05	1000	0.4635
Health_Association	Red_cell_distribution_width	3	2.95	1000	0.469
Health_QTL	Lactate_dehydrogenase_level	17	16.87	1000	0.477
Meat_&_Carcass_Quality_QTL	Trimmed_wholesale_product_/_live_weight	8	8.04	1000	0.4775
Meat_&_Carcass_Quality_Association	Firmness	5	5.05	1000	0.486
Meat_&_Carcass_Quality_Association	Cross-sectional_area_of_muscle_fibers	1	1.15	1000	0.5055
Meat_&_Carcass_Quality_QTL	Average_instron	5	5.21	1000	0.5195
Meat_&_Carcass_Quality_Association	CIE	40	40.49	1000	0.5405
Meat_&_Carcass_Quality_QTL	Outside_ham_weight	1	1.31	1000	0.5535
Meat_&_Carcass_Quality_Association	Shoulder_subcutaneous_fat_thickness	42	42.8	1000	0.554
Meat_&_Carcass_Quality_QTL	Average_chain_length	2	2.41	1000	0.5595
Health_Association	Salmonella_count_in_liver	9	9.79	1000	0.572
Meat_&_Carcass_Quality_Association	Fat_weight	4	4.63	1000	0.577
Health_Association	C3c_concentration	22	23.21	1000	0.585
Meat_&_Carcass_Quality_QTL	Inside_ham_weight	1	1.43	1000	0.594
Meat_&_Carcass_Quality_QTL	Empty_body_protein_content	5	5.77	1000	0.5965
Meat_&_Carcass_Quality_QTL	subjective_boar_flavor	7	7.85	1000	0.6
Health_Association	Aspartate_amino_transferase_activity	3	3.68	1000	0.6015
Meat_&_Carcass_Quality_QTL	Heart_weight	8	8.87	1000	0.6065
Meat_&_Carcass_Quality_Association	Loin_and_neck_weight	14	15.2	1000	0.615
Meat_&_Carcass_Quality_QTL	Cooking_yield	1	1.51	1000	0.615
Reproduction_QTL	Nonfunctional_nipples	33	34.52	1000	0.617
Meat_&_Carcass_Quality_QTL	Neck_weight	2	2.69	1000	0.6195
Meat_&_Carcass_Quality_Association	backfat	87	87.88	1000	0.6205
Meat_&_Carcass_Quality_QTL	Connective_tissue_amount	1	1.53	1000	0.6235
Production_QTL	Physis_score	11	12.24	1000	0.631
Meat_&_Carcass_Quality_Association	Japanese_color_scale	2	2.67	1000	0.636
Meat_&_Carcass_Quality_Association	pH	61	62.67	1000	0.651
Meat_&_Carcass_Quality_Association	Meat_color	50	52.49	1000	0.6905
Health_QTL	Base_excess	8	9.64	1000	0.6935
Meat_&_Carcass_Quality_Association	Juiciness_score	2	3.03	1000	0.6935
Meat_&_Carcass_Quality_Association	Fat_percentage_in_carcass	12	13.96	1000	0.7065
Health_QTL	Band-formed_neutrophil_number	1	1.85	1000	0.7085
Production_QTL	Protein_accretion_rate	9	10.94	1000	0.7195
Meat_&_Carcass_Quality_QTL	External_fat_on_loin	2	3.23	1000	0.733
Health_Association	Immunoglobulin_G_level	1	2.01	1000	0.7375
Production_QTL	Ulna_length	1	2.07	1000	0.739
Health_QTL	Toll-like_receptor	10	12.18	1000	0.7415
Meat_&_Carcass_Quality_QTL	Percentage_angular_fibers	3	4.63	1000	0.7415
Exterior_QTL	Time_spent_walking	1	2.08	1000	0.7435
Exterior_Association	Gait_score	4	5.54	1000	0.744
Health_QTL	Carbon_dioxide_level	3	4.54	1000	0.753
Meat_&_Carcass_Quality_QTL	Adipocyte	15	17.74	1000	0.754
Meat_&_Carcass_Quality_Association	Fat-cuts_percentage	18	20.9	1000	0.758
Meat_&_Carcass_Quality_Association	Muscle_moisture_percentage	18	20.85	1000	0.7585
Health_QTL	Cholesterol_level	13	15.74	1000	0.7625
Production_QTL	Scapula_length	1	2.1	1000	0.764
Exterior_QTL	Ear_erectness	18	20.97	1000	0.7645
Health_QTL	Bicarbonate_level	3	4.65	1000	0.771
Meat_&_Carcass_Quality_Association	Average_glycolytic_potential	5	6.96	1000	0.772
Meat_&_Carcass_Quality_QTL	Myofibril_fragmentation_index	1	2.24	1000	0.773
Health_QTL	Eosinophil_number	3	4.71	1000	0.7775
Meat_&_Carcass_Quality_Association	muscle_protein_percentage	6	8.33	1000	0.7895
Health_Association	Hemoglobin	16	19.2	1000	0.791
Meat_&_Carcass_Quality_QTL	Number_of_ribs	3	4.71	1000	0.7915
Health_QTL	Alkaline_phosphatase_activity	12	14.94	1000	0.798
Meat_&_Carcass_Quality_QTL	Semimembranosus	6	8.36	1000	0.798
Exterior_QTL	Activity_during_lying	1	2.42	1000	0.7995
Meat_&_Carcass_Quality_Association	Total_saturated_fatty_acids	1	2.35	1000	0.801
Reproduction_Association	Gestation_length	4	6.29	1000	0.804
Meat_&_Carcass_Quality_Association	Skin_percentage	3	4.9	1000	0.8145
Reproduction_Association	Corpus_luteum_number	18	21.9	1000	0.815
Meat_&_Carcass_Quality_QTL	Temperature_40_minutes_post_mortem	4	6.29	1000	0.8155
Exterior_QTL	Time_spent_drinking	3	5.07	1000	0.818
Meat_&_Carcass_Quality_QTL	Ham_percentage	3	5.07	1000	0.823
Meat_&_Carcass_Quality_QTL	Percentage_type_IIa_fibers	6	8.75	1000	0.8325
Health_QTL	Sodium_level	2	3.93	1000	0.835
Meat_&_Carcass_Quality_QTL	Rigor_mortis	1	2.66	1000	0.8415
Reproduction_QTL	Uterine	4	6.64	1000	0.853
Meat_&_Carcass_Quality_Association	Flavor_score	1	2.84	1000	0.8555
Meat_&_Carcass_Quality_Association	Intramuscular_fat_content	18	22.59	1000	0.865
Health_QTL	Bilirubin_level	4	6.92	1000	0.8695
Meat_&_Carcass_Quality_Association	Percentage_of_backfat_and_leaf_fat_in_carcass	2	4.42	1000	0.876
Health_Association	Red_blood_cell_count	14	18.75	1000	0.8825
Health_Association	Platelet_count	2	4.44	1000	0.886
Health_Association	Mean_corpuscular_hemoglobin	15	19.61	1000	0.8925
Meat_&_Carcass_Quality_QTL	Total_body_fat_tissue	2	4.63	1000	0.896
Meat_&_Carcass_Quality_QTL	Hematin_pigmentation	1	3.34	1000	0.9015
Meat_&_Carcass_Quality_Association	Ham_weight	32	38.68	1000	0.906
Meat_&_Carcass_Quality_Association	Shoulder_weight	7	10.91	1000	0.9065
Meat_&_Carcass_Quality_Association	chew_score	2	4.77	1000	0.913
Meat_&_Carcass_Quality_Association	Cooking_loss	9	13.77	1000	0.915
Meat_&_Carcass_Quality_Association	Off-Flavor_Score	9	13.57	1000	0.917
Health_QTL	CO2_partial_pressure	2	4.82	1000	0.918
Meat_&_Carcass_Quality_Association	Loin_weight	15	20.97	1000	0.9185
Meat_&_Carcass_Quality_QTL	Stiffness	1	3.45	1000	0.9205
Health_Association	Segmented_neutrophil_number	2	4.97	1000	0.9235
Meat_&_Carcass_Quality_QTL	Loin_and_ham_percentage_in_carcass	4	7.83	1000	0.926
Health_QTL	Triglyceride_level	12	17.8	1000	0.9275
Meat_&_Carcass_Quality_eQTL	Loin_eye_area_	9	14.37	1000	0.944
Meat_&_Carcass_Quality_Association	Average_glycogen	3	6.62	1000	0.9455
Meat_&_Carcass_Quality_Association	Linolenic_acid_percentage	1	4.08	1000	0.9475
Meat_&_Carcass_Quality_Association	Total_muscle_fiber_number	2	5.57	1000	0.951
Health_QTL	Sarcocystis_miescheriana_Ig_levels	1	4.01	1000	0.952
Meat_&_Carcass_Quality_QTL	NADPH-generating_enzyme_activity	2	5.74	1000	0.9535
Meat_&_Carcass_Quality_QTL	Creatine-phospho-kinase_test	4	8.7	1000	0.958
Reproduction_Association	piglets_born_alive	1	4.29	1000	0.958
Health_Association	Salmonella_count_in_spleen	12	18.76	1000	0.96
Reproduction_Association	Total_number_born	1	4.33	1000	0.9635
Reproduction_Association	Age_at_puberty	2	6.43	1000	0.97
Exterior_QTL	Vertebra_number	17	25.15	1000	0.973
Exterior_QTL	Time_spent_feeding	2	6.8	1000	0.9755
Meat_&_Carcass_Quality_Association	Loin_muscle_depth	10	17.73	1000	0.9805
Meat_&_Carcass_Quality_QTL	Loin_meat_weight	1	5.19	1000	0.981
Health_QTL	Interleukin_level	4	10.46	1000	0.9855
Health_Association	Salmonella_count_in_liver_and_spleen	5	11.53	1000	0.989
Meat_&_Carcass_Quality_Association	Ham_fat	9	17.86	1000	0.9915
Meat_&_Carcass_Quality_Association	Shear_force	12	29.86	1000	1
Meat_&_Carcass_Quality_QTL	Shoulder_external_fat_weight	9	22.45	1000	1
Meat_&_Carcass_Quality_Association	tenderness_score	2	10.88	1000	1
